# Supplementary material for: Construction of a novel exosomes-related gene signature in hepatocellular carcinoma
Source: Front Cell Dev Biol. 2022 Aug 29;10:997734. doi: 10.3389/fcell.2022.997734 (PMC9465081; doi:10.3389/fcell.2022.997734)
Supplement: Supplementary file 1 [file DataSheet1.ZIP]

Archive with 27 entries (23 files):
- Raw data for manuscript/
- Raw data for manuscript/code script files/
- Raw data for manuscript/code script files/ceRNAnetwork.pl
- Raw data for manuscript/code script files/circRNAdiff.R
- Raw data for manuscript/code script files/GO.R
- Raw data for manuscript/code script files/immunePlot.R
- Raw data for manuscript/code script files/Indep.R
- Raw data for manuscript/code script files/lncRNAdiff.R
- Raw data for manuscript/code script files/Maftools.R
- Raw data for manuscript/code script files/mRNAdiff.R
- Raw data for manuscript/code script files/multiTimeROC.R
- Raw data for manuscript/code script files/Nomogram.R
- Raw data for manuscript/code script files/PCA.R
- Raw data for manuscript/code script files/survial.R
- Raw data for manuscript/data sheets/
- Raw data for manuscript/data sheets/CIBERSORT-Results.txt
- Raw data for manuscript/data sheets/clinical-ICGC-characteristics.txt
- Raw data for manuscript/data sheets/clinical-TCGA-characteristics.txt
- Raw data for manuscript/data sheets/gene expression-ICGC cohort.txt
- Raw data for manuscript/data sheets/gene expression-local cohort.txt
- Raw data for manuscript/data sheets/gene expression-TCGA cohort.txt
- Raw data for manuscript/data sheets/riskscore-TCGA.txt
- Raw data for manuscript/data sheets/riskscoreICGC.txt
- Raw data for manuscript/data sheets/riskscorelocal.txt
- Raw data for manuscript/data sheets/TCGAdiffmRNAGO.txt
- Raw data for manuscript/working sheet/
- Raw data for manuscript/working sheet/workingsheet.xlsx
