# Supplementary material for: Construction of a novel exosomes-related gene signature in hepatocellular carcinoma
Source: Front Cell Dev Biol. 2022 Aug 29;10:997734. doi: 10.3389/fcell.2022.997734 (PMC9465081; doi:10.3389/fcell.2022.997734)
Supplement: Supplementary file 1 [file DataSheet1.ZIP › Raw data for manuscript/code script files/GO.R]

#引用包
library("clusterProfiler")
library("org.Hs.eg.db")
library("enrichplot")
library("ggplot2")

pvalueFilter=0.05         #p值过滤条件
qvalueFilter=1        #矫正后的p值过滤条件

setwd("")         #设置工作目录
rt=read.table("id.txt",sep="\t",header=T,check.names=F)      #读取id.txt文件
rt=rt[is.na(rt[,"entrezID"])==F,]                            #去除基因id为NA的基因
gene=rt$entrezID
geneFC=2^rt$logFC
names(geneFC)=gene

#定义颜色类型
colorSel="qvalue"
if(qvalueFilter>0.05){
  colorSel="pvalue"
}

#GO富集分析
kk=enrichGO(gene = gene,OrgDb = org.Hs.eg.db, pvalueCutoff =1, qvalueCutoff = 1, ont="all", readable =T)
GO=as.data.frame(kk)
GO=GO[(GO$pvalue<pvalueFilter & GO$qvalue<qvalueFilter),]
#保存富集结果
write.table(GO,file="GO.txt",sep="\t",quote=F,row.names = F)

#定义显示Term数目
showNum=10
if(nrow(GO)<30){
  showNum=nrow(GO)
}

#柱状图
pdf(file="barplot.pdf",width = 15,height = 20)
bar=barplot(kk, drop = TRUE, showCategory =showNum,split="ONTOLOGY",color = colorSel) + facet_grid(ONTOLOGY~., scale='free')
print(bar)
dev.off()

#气泡图
pdf(file="bubble.pdf",width = 9,height = 20)
bub=dotplot(kk,showCategory = showNum, orderBy = "GeneRatio",split="ONTOLOGY", color = colorSel) + facet_grid(ONTOLOGY~., scale='free')
print(bub)
dev.off()

#圈图
pdf(file="circos.pdf",width = 11,height = 7)
cnet=cnetplot(kk, foldChange=geneFC, showCategory = 4, circular = TRUE, colorEdge = TRUE)
print(cnet)
dev.off()
