# Supplementary material for: Construction of a novel exosomes-related gene signature in hepatocellular carcinoma
Source: Front Cell Dev Biol. 2022 Aug 29;10:997734. doi: 10.3389/fcell.2022.997734 (PMC9465081; doi:10.3389/fcell.2022.997734)
Supplement: Supplementary file 1 [file DataSheet1.ZIP › Raw data for manuscript/code script files/Indep.R]

#install.packages('survival')


library(survival)       #ÒýÓÃ°ü
setwd("")     #ÉèÖÃ¹¤×÷Ä¿Â¼

############»æÖÆÉ­ÁÖÍ¼º¯Êý############
bioForest=function(coxFile=null,forestFile=null,forestCol=null){
	#¶ÁÈ¡ÊäÈëÎÄ¼þ
	rt <- read.table(coxFile, header=T, sep="\t", check.names=F, row.names=1)
	gene <- rownames(rt)
	hr <- sprintf("%.3f",rt$"HR")
	hrLow  <- sprintf("%.3f",rt$"HR.95L")
	hrHigh <- sprintf("%.3f",rt$"HR.95H")
	Hazard.ratio <- paste0(hr,"(",hrLow,"-",hrHigh,")")
	pVal <- ifelse(rt$pvalue<0.001, "<0.001", sprintf("%.3f", rt$pvalue))
		
	#Êä³öÍ¼ÐÎ
	pdf(file=forestFile, width=6.6, height=4.5)
	n <- nrow(rt)
	nRow <- n+1
	ylim <- c(1,nRow)
	layout(matrix(c(1,2),nc=2),width=c(3,2.5))
		
	#»æÖÆÉ­ÁÖÍ¼×ó±ßµÄÁÙ´²ÐÅÏ¢
	xlim = c(0,3)
	par(mar=c(4,2.5,2,1))
	plot(1,xlim=xlim,ylim=ylim,type="n",axes=F,xlab="",ylab="")
	text.cex=0.8
	text(0,n:1,gene,adj=0,cex=text.cex)
	text(1.5-0.5*0.2,n:1,pVal,adj=1,cex=text.cex);text(1.5-0.5*0.2,n+1,'pvalue',cex=text.cex,font=2,adj=1)
	text(3.1,n:1,Hazard.ratio,adj=1,cex=text.cex);text(3.1,n+1,'Hazard ratio',cex=text.cex,font=2,adj=1)
		
	#»æÖÆÓÒ±ßµÄÉ­ÁÖÍ¼
	par(mar=c(4,1,2,1),mgp=c(2,0.5,0))
	xlim = c(0,max(as.numeric(hrLow),as.numeric(hrHigh))+0.5)
	plot(1,xlim=xlim,ylim=ylim,type="n",axes=F,ylab="",xaxs="i",xlab="Hazard ratio")
	arrows(as.numeric(hrLow),n:1,as.numeric(hrHigh),n:1,angle=90,code=3,length=0.05,col="darkblue",lwd=2.5)
	abline(v=1,col="black",lty=2,lwd=2)
	boxcolor = ifelse(as.numeric(hr) > 1, forestCol, forestCol)
	points(as.numeric(hr), n:1, pch = 15, col = boxcolor, cex=1.5)
	axis(1)
	dev.off()
}
############»æÖÆÉ­ÁÖÍ¼º¯Êý############

#¶¨Òå¶ÀÁ¢Ô¤ºó·ÖÎöº¯Êý
indep=function(riskFile=null,cliFile=null,uniOutFile=null,multiOutFile=null,uniForest=null,multiForest=null){
	risk=read.table(riskFile, header=T, sep="\t", check.names=F, row.names=1)    #¶ÁÈ¡·çÏÕÎÄ¼þ
	cli=read.table(cliFile, header=T, sep="\t", check.names=F, row.names=1)      #¶ÁÈ¡ÁÙ´²ÎÄ¼þ
	
	#Êý¾ÝºÏ²¢
	sameSample=intersect(row.names(cli),row.names(risk))
	risk=risk[sameSample,]
	cli=cli[sameSample,]
	rt=cbind(futime=risk[,1], fustat=risk[,2], cli, riskScore=risk[,(ncol(risk)-1)])
	
	#µ¥ÒòËØ¶ÀÁ¢Ô¤ºó·ÖÎö
	uniTab=data.frame()
	for(i in colnames(rt[,3:ncol(rt)])){
		 cox <- coxph(Surv(futime, fustat) ~ rt[,i], data = rt)
		 coxSummary = summary(cox)
		 uniTab=rbind(uniTab,
		              cbind(id=i,
		              HR=coxSummary$conf.int[,"exp(coef)"],
		              HR.95L=coxSummary$conf.int[,"lower .95"],
		              HR.95H=coxSummary$conf.int[,"upper .95"],
		              pvalue=coxSummary$coefficients[,"Pr(>|z|)"])
		              )
	}
	write.table(uniTab,file=uniOutFile,sep="\t",row.names=F,quote=F)
	bioForest(coxFile=uniOutFile, forestFile=uniForest, forestCol="green")

	#¶àÒòËØ¶ÀÁ¢Ô¤ºó·ÖÎö
	uniTab=uniTab[as.numeric(uniTab[,"pvalue"])<0.05,]
	rt1=rt[,c("futime", "fustat", as.vector(uniTab[,"id"]))]
	multiCox=coxph(Surv(futime, fustat) ~ ., data = rt1)
	multiCoxSum=summary(multiCox)
	multiTab=data.frame()
	multiTab=cbind(
	             HR=multiCoxSum$conf.int[,"exp(coef)"],
	             HR.95L=multiCoxSum$conf.int[,"lower .95"],
	             HR.95H=multiCoxSum$conf.int[,"upper .95"],
	             pvalue=multiCoxSum$coefficients[,"Pr(>|z|)"])
	multiTab=cbind(id=row.names(multiTab),multiTab)
	write.table(multiTab,file=multiOutFile,sep="\t",row.names=F,quote=F)
	bioForest(coxFile=multiOutFile, forestFile=multiForest, forestCol="red")
}

#µ÷ÓÃº¯Êý£¬½øÐÐ¶ÀÁ¢Ô¤ºó·ÖÎö
indep(riskFile="risk.TCGA.txt",
      cliFile="clinical.txt",
      uniOutFile="uniCox.txt",
      multiOutFile="multiCox.txt",
      uniForest="uniForest.pdf",
      multiForest="multiForest.pdf")
