# Supplementary material for: Construction of a novel exosomes-related gene signature in hepatocellular carcinoma
Source: Front Cell Dev Biol. 2022 Aug 29;10:997734. doi: 10.3389/fcell.2022.997734 (PMC9465081; doi:10.3389/fcell.2022.997734)
Supplement: Supplementary file 1 [file DataSheet1.ZIP › Raw data for manuscript/code script files/mRNAdiff.R]

library(limma)
library(sva)

setwd("")        
inputFile="mRNA.txt"                      
pFilter=0.05                                                    
logFCfilter=0                                                      
conGroup="Healthy"                                               
treatGroup="HCC"                                                    

#¶ÁÈ¡ÊäÈëÎÄ¼þ
outTab=data.frame()
rt=read.table(inputFile,sep="\t",header=T,check.names=F)
rt=as.matrix(rt)
rownames(rt)=rt[,1]
exp=rt[,2:ncol(rt)]
dimnames=list(rownames(exp),colnames(exp))
data=matrix(as.numeric(as.matrix(exp)),nrow=nrow(exp),dimnames=dimnames)
data=avereps(data)

conCol=grep(paste0("^",conGroup,"\\d+"),colnames(data))            
treatCol=grep(paste0("^",treatGroup,"\\d+"),colnames(data))  
conData=data[,conCol]
treatData=data[,treatCol]
data=cbind(conData,treatData)
conNum=ncol(conData)
treatNum=ncol(treatData)
data=data[rowMeans(data)>1,]
group=c(rep(1,conNum),rep(2,treatNum))
data=ComBat(data, group,par.prior=TRUE)
data[data<0]=0


for(i in row.names(data)){
	  geneName=unlist(strsplit(i,"\\|",))[1]
	  geneName=gsub("\\/", "_", geneName)
	  rt=rbind(expression=data[i,],group=group)
	  rt=as.matrix(t(rt))
	  tTest<-t.test(expression ~ group, data=rt)
	  conGeneMeans=mean(data[i,1:conNum])
	  treatGeneMeans=mean(data[i,(conNum+1):ncol(data)])
	  logFC=log2(treatGeneMeans)-log2(conGeneMeans)
	  pvalue=tTest$p.value
	  conMed=median(data[i,1:conNum])
	  treatMed=median(data[i,(conNum+1):ncol(data)])
	  diffMed=treatMed-conMed
		if( ((logFC>0) & (diffMed>0)) | ((logFC<0) & (diffMed<0)) ){  
			  outTab=rbind(outTab,cbind(gene=i,conMean=conGeneMeans,treatMean=treatGeneMeans,logFC=logFC,pValue=pvalue))
		 }
}


outTab=outTab[order(as.numeric(as.vector(outTab$pValue))),]
write.table(outTab,file="mRNA.all.txt",sep="\t",row.names=F,quote=F)

outDiff=outTab[( abs(as.numeric(as.vector(outTab$logFC)))>logFCfilter & as.numeric(as.vector(outTab$pValue))<pFilter),]
write.table(outDiff,file="mRNA.diff.xls",sep="\t",row.names=F,quote=F)
write.table(outDiff,file="mRNA.diff.txt",sep="\t",row.names=F,quote=F)


heatmap=rbind(ID=colnames(data[as.vector(outDiff[,1]),]),data[as.vector(outDiff[,1]),])
write.table(heatmap,file="mRNA.diffGeneExp.txt",sep="\t",col.names=F,quote=F)

library(pheatmap)
geneNum=30
outDiff=outDiff[order(as.numeric(as.vector(outDiff$logFC))),]
diffGeneName=as.vector(outDiff[,1])
diffLength=length(diffGeneName)
hmGene=diffGeneName[c(1:geneNum,(diffLength-geneNum+1):diffLength)]
hmExp=data[hmGene,]
hmExp=log2(hmExp+1)
Type=c(rep(conGroup,conNum),rep(treatGroup,treatNum))
names(Type)=colnames(data)
Type=as.data.frame(Type)
pdf(file="mRNA.heatmap.pdf",height=6,width=10)
pheatmap(hmExp, 
         annotation=Type, 
         color = colorRampPalette(c("green", "black", "red"))(50),
         cluster_cols =F,
         border_color = "grey60",
         show_colnames = F,
         show_rownames = T,
         fontsize = 11,
         fontsize_row=8)
dev.off()
