# Supplementary material for: Construction of a novel exosomes-related gene signature in hepatocellular carcinoma
Source: Front Cell Dev Biol. 2022 Aug 29;10:997734. doi: 10.3389/fcell.2022.997734 (PMC9465081; doi:10.3389/fcell.2022.997734)
Supplement: Supplementary file 1 [file DataSheet1.ZIP › Raw data for manuscript/code script files/multiTimeROC.R]

library(survival)
library(survminer)
library(timeROC)

inputFile=""      
outFile="ROC.pdf"         
var="riskScore"               
setwd("")      


rt=read.table(inputFile, header=T, sep="\t", check.names=F)

#绘制
ROC_rt=timeROC(T=rt$futime, delta=rt$fustat,
	           marker=rt[,var], cause=1,
	           weighting='aalen',
	           times=c(1,2,3), ROC=TRUE)
pdf(file=outFile,width=5,height=5)
plot(ROC_rt,time=1,col='green',title=FALSE,lwd=2)
plot(ROC_rt,time=2,col='blue',add=TRUE,title=FALSE,lwd=2)
plot(ROC_rt,time=3,col='red',add=TRUE,title=FALSE,lwd=2)
legend('bottomright',
	   c(paste0('AUC at 1 years: ',sprintf("%.03f",ROC_rt$AUC[1])),
	     paste0('AUC at 2 years: ',sprintf("%.03f",ROC_rt$AUC[2])),
	     paste0('AUC at 3 years: ',sprintf("%.03f",ROC_rt$AUC[3]))),
	     col=c("green",'blue','red'),lwd=2,bty = 'n')
dev.off()
