# Supplementary material for: Construction of a novel exosomes-related gene signature in hepatocellular carcinoma
Source: Front Cell Dev Biol. 2022 Aug 29;10:997734. doi: 10.3389/fcell.2022.997734 (PMC9465081; doi:10.3389/fcell.2022.997734)
Supplement: Supplementary file 1 [file DataSheet1.ZIP › Raw data for manuscript/code script files/Nomogram.R]

#install.packages("rms")


library(rms)                
inputFile=""        
setwd("")       


rt=read.table(inputFile,header=T,sep="\t",check.names=F,row.names=1)

#数据打包
dd <- datadist(rt)
options(datadist="dd")
#生成函数
f <- cph(Surv(futime, fustat) ~ age+gender+stage+riskScore, x=T, y=T, surv=T, data=rt, time.inc=1)
surv <- Survival(f)
#建立nomogram
nom <- nomogram(f, fun=list(function(x) surv(1*365, x), function(x) surv(2*365, x), function(x) surv(3*365, x)), 
    lp=F, funlabel=c("1-year survival", "2-year survival", "3-year survival"), 
    maxscale=100, 
    fun.at=c(0.99, 0.9, 0.8, 0.7, 0.5, 0.3,0.1,0.01))  

#nomogram可视化
pdf(file="Nomogram.pdf",height=7,width=8.5)
plot(nom)
dev.off()
