# Supplementary material for: Construction of a novel exosomes-related gene signature in hepatocellular carcinoma
Source: Front Cell Dev Biol. 2022 Aug 29;10:997734. doi: 10.3389/fcell.2022.997734 (PMC9465081; doi:10.3389/fcell.2022.997734)
Supplement: Supplementary file 1 [file DataSheet1.ZIP › Raw data for manuscript/data sheets/CIBERSORT-Results.txt]

Mixture	B cells naive	B cells memory	Plasma cells	T cells CD8	T cells CD4 naive	T cells CD4 memory resting	T cells CD4 memory activated	T cells follicular helper	T cells regulatory (Tregs)	T cells gamma delta	NK cells resting	NK cells activated	Monocytes	Macrophages M0	Macrophages M1	Macrophages M2	Dendritic cells resting	Dendritic cells activated	Mast cells resting	Mast cells activated	Eosinophils	Neutrophils	P-value	Correlation	RMSE
TCGA-DD-A39X-11A-11R-A213-07	0.0794122637511348	0	0.00548329246605878	0.174975121082967	0	0.0893714441960622	0	0.0234958634381432	0.00606777226993558	0.0478963269513167	0.001022070926615	0.0522462293380334	0.0376683732492406	0	0.0572064278218702	0.299175772454101	0.00409610732551113	0	0.119198303612336	0	0	0.00268463111667367	0.547	0.00413985134433549	1.07953053526105
TCGA-ES-A2HT-11A-11R-A180-07	0.0700220964995856	0	0.00777411368378937	0.132075313540725	0	0.166945793416484	0	0.0385469092340531	0.00793760378763416	0	0	0.0503255661646515	0.0267575747605295	0.0402241026513157	0.302558976943509	0.0434664058545423	0.00622981415943535	0.00282991381380631	0.10188382853935	0	0	0.00242198695058943	0.004	0.297605983771788	0.993184616307683
TCGA-BD-A3EP-11A-12R-A22L-07	0.0660783105372003	0	0	0.0640405587028983	0	0.223728252362762	0	0.00127534216094553	0.0475361504051307	0.0131763866392111	0	0.0851246621312236	0.0511916358386859	0.0510871258683269	0.0839165643534655	0.19516865091933	0.0543095333482444	0	0	0.0439983079194072	0	0.0193685188131689	0.189	0.0644392583189244	1.06054207857942
TCGA-DD-A116-11A-12R-A26B-07	0.0536706557645819	0	0.0305449391172118	0.153823537409368	0	0.211370595501441	0.0136324510471227	0.00874747449516303	0.0213872670542227	0.0633076141372315	0.0243424505782576	0	0.00284508890525607	0.00192817321380142	0.145175093871831	0.227643676560433	0.0142343919370228	0	0.0269063730999765	0	0	0.000440217307078508	0.175	0.073178591906078	1.06950597593247
TCGA-DD-A3A4-11A-11R-A22L-07	0.0305873807957223	0	0.0308114854499179	0.151819276644557	0	0.1216885034104	0	0	0.0266657284391115	0	0.0346884392359361	0.032652065871287	0.0482782605936221	0.00151987198979052	0.0328210994063081	0.436799547543458	0	0	0.0516683406198887	0	0	0	0.207	0.0577313714365196	1.06443557808387
TCGA-BD-A2L6-11A-21R-A213-07	0.107575154787007	0	0.0173573689637907	0.136928557306565	0	0.312118679242906	0.00622098383502757	0	0.0135782816969293	0	0	0.0492703862861345	0.03687648618118	0.0303080603823826	0.102971905244233	0.129851533641746	0.0265620342231517	0	0.0303805682089468	0	0	0	0.004	0.293023273232281	0.968419487768449
TCGA-DD-A39W-11A-11R-A213-07	0.080983067712107	0	0.00701823878112016	0.0401418103022324	0	0.181876393342799	0	0.0180179234571438	0	0.0416410284211817	0.0022259533255136	0.0724885038317531	0.0892231460812873	0	0.0365551872119837	0.321756900345097	0	0	0.0909671739267317	0	0	0.0171046732610496	0.506	0.00923411703560824	1.07431007529176
TCGA-BC-A10Y-11A-11R-A131-07	0.0354310836651595	0	0.0107877464672793	0.083138158706954	0	0.124428225142232	0	0.0106101087001973	0.0117744079055253	0.00828195360605529	0	0.0563087459546493	0.0827131129437661	0.0653767033304074	0.12222318678746	0.327787026415588	0.0386027621054424	0	5.28754361654887e-05	0.0138311901331006	0	0.00865271270001725	0.184	0.0675401802992447	1.06528201050685
TCGA-BC-A10R-11A-11R-A131-07	0.0703674105367383	0	0.00541198613210571	0.113825161542782	0	0.048487394929275	0	0.0173302709118438	0	0	0	0.0631392825825613	0.157356199248122	0	0.0975139952599106	0.377225779280556	0	0	0	0.0341492021078575	0.000783619746081521	0.0144096977221666	0.207	0.0577410728722828	1.06979978216051
TCGA-BC-A10T-11A-11R-A131-07	0.0707161617114126	0	0.00109876296985969	0.120573185494365	0	0.129478126045075	0	0	0	0.0255349826713077	0.0207776072480979	0.0344928636814592	0.169772924515459	0.00178227488531288	0.0146584453463895	0.267508050894044	0	0.00361536112930749	0.108416485068889	0	0	0.0315747683390217	0.299	0.038803225183135	1.06265369582396
TCGA-DD-A11C-11A-11R-A131-07	0.082237867888486	0	0.0138969460048902	0.167487949595287	0	0.154203929145407	0	0	0	0	0.0507595933826764	0.0148880889868619	0.0615386380296699	0	0.0213575193418984	0.390894479111329	0	0	0.0381801032025495	0	0	0.00455488531094497	0.336	0.0339658699914003	1.07254559881055
TCGA-BC-A10W-11A-11R-A131-07	0.0943581097713611	0	0.0117606263185478	0.0883771669642803	0	0.243992465736063	0.0308934274918679	0	0.00729143749715524	0.0256449544510703	0.0419486908191569	0	0.108761361905459	0	0.125774778236908	0.200201703025062	0.0021918688590291	0	0	0.00786066630679667	0	0.0109427426172428	0.152	0.0822049430657893	1.05535943035311
TCGA-BC-A216-11A-11R-A155-07	0.19250661205426	0	0.0786777574885635	0.070257700824513	0	0.0936647390528095	0.00105335965646877	0.0261175935628576	0.0021585945895723	0.0746658980870978	0.0134036079922587	0.00134817601889329	0.0954831576359555	0	0.026549011314235	0.291018577062749	0	0	0.0197786331869852	0	0	0.0133165814727816	0.014	0.232849096067195	0.99264940613348
TCGA-EP-A26S-11A-12R-A16W-07	0.138973210380687	0	0.0169796251635634	0.111616990128944	0	0.0798721894397986	0	0.026601759492321	0	0.00248833657406292	0	0.0696646862940945	0.131223355640003	0	0.0405032460841327	0.156528449767447	0.0280016391941329	0	0	0.107184675906219	0	0.0903618359345939	0.157	0.0802737623994669	1.05350720957919
TCGA-FV-A3I1-11A-11R-A22L-07	0.094706394003883	0	0.000431264347383173	0.0540517505848085	0	0.178379268328955	0	0	0.00387173543964152	0.0517352872743721	0	0.0713698510511189	0.0372743565125128	0	0.114560119633908	0.251230218361908	0.0172618643407705	0	0.111958817210872	0	0	0.0131690729098669	0.423	0.0185160231902854	1.07520332622071
TCGA-BC-A110-11A-11R-A131-07	0.0199514828253601	0	0.00454372469539627	0.0497608551724356	0	0.183935322533779	0	0.00826176457924423	0	0	0.0429176687074538	0.0224924915896116	0.205688508540224	0.017037750858258	0.0793722731296437	0.308053128749772	0	0	0.0213054697013396	0	0.00612016685468427	0.0305593920627981	0.27	0.0442548605620061	1.06996875645463
TCGA-DD-A1EI-11A-11R-A131-07	0.0589389993842628	0	0.00216036464621612	0.102386021239061	0	0.267506343604848	0.000286934064351114	0	0.00515483991697012	0.0120174584975918	0.00166814216062689	0.0331758910240545	0.0519847214497524	0.0465736928553567	0.074221729291901	0.277555575361417	0.002283824848459	0	0.0557777790543783	0	0	0.00830768260075287	0.414	0.0200573115456369	1.07576925887443
TCGA-DD-A113-11A-12R-A131-07	0.07661300463844	0	0.0127394056329763	0.114631401098301	0	0.17631837926023	0	0	0.00312004023282077	0	0.0180364691069626	0.0406239222710722	0.0803461802510317	0.0649551073625343	0.0733152467642656	0.153539029725769	0	0	0.157172868132369	0	0	0.0285889455232269	0.446	0.0161495778168473	1.06727571173158
TCGA-DD-A11B-11A-11R-A131-07	0.117593661506529	0	0.0313576351550425	0.118259536132773	0	0.278481986357937	0	0	0.0193101593903956	0	0	0.039874892924846	0.0138334582691394	0.034431998552137	0.0872778762738619	0.196889075459338	0.0292810974286348	0	0.0323707878763953	0	0	0.0010378346729699	0.173	0.074119087363996	1.05859350411022
TCGA-BC-A10Z-11A-11R-A131-07	0.0994973643643772	0	0.0101734546934703	0.10385129934347	0	0.0909294578353191	0	0.0407877248988969	0	0.00250795722904983	0	0.0714058334071137	0.0656232119987901	0.242414449875273	0.0488628862450848	0.174512542692902	0	0	0	0.0369671063298739	0	0.0124667110863784	0.203	0.0584914536606826	1.06904108191769
TCGA-FV-A3R2-11A-11R-A22L-07	0.0137843296708854	0	0	0.196500613457743	0	0.155116634170638	0	0.00589161201400426	0	0.0327501541931959	0	0.0568329568131666	0.0377723247683659	0.031427857161281	0.0888409288665896	0.34596505631709	0.019694330365354	0	0.00431283029719189	0.00648876304856534	0	0.00462160885592961	0.226	0.0527892314196892	1.07751401958776
TCGA-DD-A39Z-11A-21R-A213-07	0.0761397303548215	0	0.0714508639435542	0.103832050488471	0	0.145500486506898	0	0.0217332757807043	0.0352640354099929	0.0127043994231067	0.0235051915851139	0.0654535722329685	0.0251849295988564	0.0236666466011592	0.0593614464233354	0.305522823149426	0.00233730990886439	0	0.0283432385927285	0	0	0	0.566	0.00233414774270917	1.08408107338365
TCGA-FV-A3I0-11A-11R-A22L-07	0.00507067498673685	0	0.00142413797382511	0	0	0.112368900521979	0	0.0301974841227808	0	0.0230295326375414	0	0.0449822269593946	0.244537649901536	0.12131859056121	0.0679919429826155	0.188833497519671	0	0.0124750650094927	0	0.0423130347080527	0	0.105457262115164	0.197	0.0604997076435474	1.07828152065632
TCGA-DD-A1EB-11A-11R-A131-07	0.0856076752905368	0	0.0122828648246405	0.168433882685977	0	0.158662350811989	0	0.0322291044102695	0	0	0.0212117851070093	0.0101674443638337	0.0447144301152147	0.00734441909899216	0.133781467032647	0.25713246223968	0.00615329407741134	0	0.0438250234783597	0	0	0.0184537964634393	0.337	0.0338427679494784	1.07497736331951
TCGA-DD-A3A8-11A-11R-A22L-07	0.101665971430612	0	0.0959752904829556	0.136979734815687	0	0.081170434998762	0	0.00934544061015907	0.0103109030004705	0	0.0639149674681555	0.0428677324002939	0.121918084277897	0.0314041467182639	0.0498353636766179	0.202902825748777	0	0	0.0335044600213416	0	0	0.0182046443500072	0.101	0.10653838703774	1.04062441071926
TCGA-G3-A3CH-11A-11R-A22L-07	0.0908938215357137	0	0.0325294157859365	0.22195105626329	0	0.208425043663761	0	0.00918621953567812	0.0307061794596567	0.00510493507759525	0.0231568675510533	0	0.0151305735618642	0.00445193722971957	0.118294332889425	0.212061258078072	0.000705202795261374	0	0.0202586179131401	0	0	0.0071445386598332	0.086	0.124300048685965	1.04709378817549
TCGA-DD-A11D-11A-12R-A131-07	0.0989824683546809	0	0	0.219219645370995	0	0.214134836172435	0.00221392138042851	0	0.00540894680275552	0	0	0.0191527737616506	0.037261574066726	0	0.135565708567031	0.219680677015348	0.0047164998764532	0	0.0287731941665846	0	0	0.0148897544649118	0.083	0.129254692450594	1.04411514236826
TCGA-EP-A3RK-11A-11R-A22L-07	0.111098331322235	0	0.0666349254375291	0.0523612023056748	0	0.139223070737995	0	0.0269278535703809	0.00249856149720373	0.0115180390898947	0	0.0967530104632093	0.0605696379658556	0.0313337094122881	0.0402574410950537	0.291457549180652	0	0	0	0.0602890324577787	0	0.00907763546424889	0.172	0.0741907092881335	1.05622839672619
TCGA-DD-A3A1-11A-11R-A213-07	0.0673186239155395	0	0.123866000443	0.16897346602689	0	0.0754689557741976	0.0222161267590345	0.0135206137635453	0	0.0474162853790299	0	0.00446061517814725	0.0585176561469074	0	0.0420759813669445	0.363289296881343	0	0	0.00602423491954192	0	0	0.00685214344587945	0.087	0.121186543198546	1.04018613027371
TCGA-DD-A1EG-11A-11R-A213-07	0.0888242272650301	0	0.0277159804280435	0.0988046051473105	0	0.11182665124186	0	0.00485134534071793	0.0247034548742126	0.0167441251292824	0	0.0321129623547701	0.0804928704357183	0.0428753471243805	0.202836914986805	0.230029791544342	0.018920019121878	0	0	0.0119089101916087	0	0.00735279481404002	0.1	0.107705874593818	1.05852225380827
TCGA-DD-A1EC-11A-11R-A131-07	0.142400799997917	0	0.0294956877333932	0.0711546999822238	0	0.0838976430547116	0	0.0172537711433692	0.00118758189169073	0	0	0.0493058984216535	0.0540707220963495	0	0.0542712555419507	0.484462262668264	0	0	0.00864873346163601	0	0	0.00385094400684137	0.145	0.086699274664745	1.05993038918505
TCGA-DD-A11A-11A-11R-A131-07	0.0478221816548993	0	0.00616211147591717	0.0899990673630173	0	0.188885037575428	0	0.00159055967668655	0	0.0119691338490585	0	0.0648173629652575	0.142962517962708	0.10180578876062	0.0279686470226446	0.284602154684191	0	0	0.0273479740685784	0	0	0.00406746294099293	0.191	0.0627324295700164	1.06068010170111
TCGA-DD-A39V-11A-11R-A213-07	0.0492077323684323	0	0.00632350002413025	0.15091592768835	0	0.156760856582377	0	0.0152782170019314	0.0103571741653632	0	0.0459415608979432	0.0213884478858792	0.0962031447261932	0.000666001698780938	0.0608260250645318	0.287585818270053	0.00757169273848327	0	0.0607705100975625	0	0	0.0302033907899886	0.392	0.0232356508523791	1.07073684345929
TCGA-DD-A114-11A-12R-A131-07	0.0605798009454078	0	0.00538169575058897	0.208163845639893	0	0.206282040418443	0.0164247064429677	0.0244615269215259	0.0315382518546666	0	0	0.011855092349889	0.0166574407544649	0	0.170421117818698	0.170685697377837	0.0293778473561635	0	0.039347178825979	0	0	0.00882375754347575	0.042	0.169425077332174	1.03159299699191
TCGA-DD-A3A2-11A-11R-A213-07	0.10731819780396	0	0.0479391102171155	0.0549054747277786	0	0.0944355445859238	0	0.0246897018206913	0.00459388950120134	0.0480830052408268	0	0.0567495212817979	0.00682020370145118	0.0462337620848856	0.0437911812447434	0.427240739963987	0	0	0.030593886586715	0	0	0.00660578123892189	0.213	0.0563845110284093	1.06709587493509
TCGA-DD-A3A6-11A-11R-A22L-07	0.280433757180484	0	0.0409035468596874	0.0957572594094758	0	0.0920989992615766	0	0.032506116371503	0	0.024203910915656	0.0209696165497826	0	0.00977873352606873	0.0561797693027374	0.116790436904489	0.0892921841332741	0.00240753478487375	0	0.138678134800391	0	0	0	0.546	0.00422873449714197	1.09902601857205
TCGA-DD-A118-11A-11R-A131-07	0.0440902172593969	0	0.00361606998449482	0.0675692685721413	0	0.115878486028196	0.00551727531822963	0.000105643175783879	0	0.043244934020753	0.0183518241073277	0.021545640590196	0.160641622777188	0	0.0508010479372558	0.351877659814451	0.0127573790479764	0	0.0607153577559048	0	0	0.0432875736107039	0.227	0.052037620994078	1.06307290126409
TCGA-DD-A1EH-11A-11R-A131-07	0.0912825101917363	0	0.00507919305980173	0.160413246722873	0	0.217383878221433	0	0.0274472836783298	0	0.0185532441095668	0	0.0234400100000741	0.0144313822064908	0.0259110079136476	0.110473875740985	0.279758303957768	0	0	0	0.0181027186357328	0	0.00772334556156141	0.198	0.0603231169902926	1.07032096287027
TCGA-FV-A23B-11A-11R-A16W-07	0.0679831104024881	0	0	0.168374201667609	0	0.303912265046427	0.00483314740468515	0.0176250758295152	0	0	0	0.0386548978175933	0.0353431218776055	0.0203358248649166	0.0785588860189227	0.184548382866072	0.0640619417269204	0	0.00898782689121477	0	0	0.00678131758602992	0.092	0.116583774154174	1.04701174295082
TCGA-DD-A3A5-11A-11R-A22L-07	0.0517785737496012	0	0	0.0859315844102927	0	0.135551541854878	0	0.0167872556765779	0.0225597672206243	0	0.0128841311443596	0.0914368425430919	0.134357443290348	0.116142436387628	0.0697697110316431	0.250203218930565	0	0	0	0.0125974937603912	0	0	0.423	0.0185271106787788	1.08244524779597
TCGA-DD-A1EL-11A-11R-A155-07	0.0583273304326382	0	0.0253878593621361	0.10311425223234	0	0.155008823004988	0	0	0	0.0519354191523648	0	0.0401428971904706	0.0123830335801855	0.0146710718232856	0.137745072838679	0.308787675279595	0.0133745780488604	0	0.0624101967118321	0	0	0.016711790342625	0.191	0.0630330038773572	1.06375092551476
TCGA-DD-A1EJ-11A-11R-A155-07	0.0225514393637972	0	0.00227688876442234	0.10303865660843	0	0.105607058411018	0	0.0165850367525737	0	5.81804707061252e-05	0	0.0614040596608956	0.0818628354964732	0.122404320287347	0.109980800164855	0.333298626291473	0.0136553323834863	0	0	0.0183347884003548	0	0.00894197694416849	0.248	0.0481002312050536	1.07878084500602
TCGA-FV-A2QR-11A-11R-A213-07	0.110504816936611	0	0.0105969243111226	0.236352420662174	0	0.103506187110773	0.0145073605645605	0	0.00226688211645173	0.0157040193132688	0	0.0660261374422118	0.0437531168020899	0.0564768119308886	0.0928666172502756	0.213341128842752	0.0042977649227923	0	0	0.0243035259420697	0.00549628585195868	0	0.0620000000000001	0.146686421323497	1.03266704892132
TCGA-DD-A119-11A-11R-A131-07	0.0367923393914852	0	0.00217042812023568	0.0306232712184228	0	0.141012574558341	0	0	0	0.0257807354931923	0	0.0310133960632892	0.135708528125627	0.0318187599108685	0.0739741041757256	0.436257598195584	0	0	0.0221875669816202	0	0	0.0326606977656081	0.202	0.0591525516019296	1.072475021111
TCGA-EP-A12J-11A-11R-A131-07	0.018427677511117	0	0.01618337503029	0.177842015042278	0	0.293674884426217	0	0.0258687978616885	0.0059220804624652	0	0	0.0111803202744874	0.0226319440310458	0	0.131894337164889	0.24449931293791	0	0	0.0413159056556031	0	0	0.0105593496020094	0.179	0.0706061970998345	1.07272523601067
TCGA-BC-A10U-11A-11R-A131-07	0.054937741480271	0	0.00215274210290703	0.109105956469262	0	0.211455172946667	0	0	0	0	0	0.0300151817267145	0.127491305936591	0.0995230052319437	0.0327176655212616	0.224498218611521	0	0.00171205998097622	0.0548861976271392	0.0420420980488624	0	0.00946265431588401	0.227	0.0519638620284206	1.05928683488506
TCGA-DD-A3A3-11A-11R-A22L-07	0.0687627422852899	0	0.0509336443253037	0.0729330288786369	0	0.0722535129381766	0.0030452442982014	0	0	0.0242328166777664	0	0.0299276365288587	0.0964658246112004	0.0673082987590247	0.0510318017315806	0.387709164933925	0	0	0.0743030731356161	0	0	0.00109321089641954	0.074	0.138022483609651	1.02906987870669
TCGA-BC-A10Q-11A-11R-A131-07	0.0586795323594796	0	0.00341798776853344	0.0547895149817243	0	0.147067517726054	0	0	0	0.0228050672368533	0.0293208466754864	0.0200663603985042	0.171605403864338	0.0260831929189285	0.0504586472133588	0.361463145840927	0	0	0.0225164337220834	0	0	0.0317263492937298	0.35	0.0310767787197662	1.07493118538536
TCGA-DD-A1EE-11A-11R-A131-07	0.0148331798741456	0.0448748673285426	0.00910022723823519	0.0804443941002847	0	0.171083255489726	0	0.0202965652935952	0.0699905837061542	0.00109426630074176	0	0.0557750094803348	0.0774634408571645	0.027135743015022	0.128511477160294	0.224342145346333	0	0	0.0713660382233417	0	0	0.0036888065860852	0.177	0.071539853024372	1.05618019443098
TCGA-BC-A10X-11A-11R-A131-07	0.0478449178475244	0	0	0.0660103019800117	0	0.194123171669708	0	0	0.00170146150551224	0.0782643781497985	0.00735476936687692	0.0405908672429695	0.0820715871971656	0.0452709238378031	0.0737333690183733	0.353069570002278	0	0	0	0.00918770284088033	0	0.000776979341098638	0.362	0.028143416307309	1.08077505944156
TCGA-DD-A73G-01A-22R-A32O-07	0.0231851123216213	0	0	0.115826986110643	0	0.140518543469178	0	0	0.0565031524623952	0	0	0.0576462037353811	0.0305404192103981	0	0.041063465836901	0.412010846274019	0.0085395242126048	0	0.114165746366859	0	0	0	0.365	0.0279041534076984	1.07468611905302
TCGA-DD-AACI-01A-11R-A41C-07	0.0303088570463905	0	0.0300714311288624	0.305375540315994	0	0.00807341556315215	0.0699407569238542	0.0868633996530085	0.0617358703153532	0.0550756405673266	0	0.0293125381733309	0	0.0579858796506013	0.081156565279309	0.147765583179344	0.00831047864348026	0	0.0180842491747171	0	0	0.00993979438527568	0.086	0.123819008101045	1.05172667698097
TCGA-DD-A4NK-01A-11R-A28V-07	0.0296822016834686	0	0	0.0879434320216696	0	0.103557372498462	0	0.007638992662905	0	0	0.0319844582378879	0.0691405327147053	0.00424933702781185	0.0253997806641492	0.136274767198792	0.404444303378136	0.0114361007349998	0	0.0882487211770126	0	0	0	0.735	-0.013745292283296	1.10435122432208
TCGA-2Y-A9H5-01A-11R-A38B-07	0.0266810590177091	0.00657656264890384	0.0137268584968277	0.102591357125791	0	0.261085176994491	0	0.080866706301269	0.0573774384282482	0	0	0.0495307055644299	0.0100482596298966	0.0624630466744856	0.0855172900715978	0.114332344958903	0.0753321871400522	0	0.0538710069473944	0	0	0	0.544	0.00458138536624713	1.09129281382628
TCGA-DD-AADJ-01A-11R-A41C-07	0.0756966971097726	0	0	0.202496542125322	0	0.211014157973186	0.0640823153868251	0	0.0343072185380692	0	0.00200982268663243	0.0325893044167386	0.0561551973263933	0.0142124188429648	0.0582967510496573	0.10202030367958	0.0832037892640837	0	0.0639154816007747	0	0	0	0.783	-0.0173211994204913	1.09210577955442
TCGA-DD-AAE6-01A-11R-A41C-07	0	0.00386169780770218	0	0.0525060881402734	0	0.254844012398881	0	0.01992251692825	0.00602232644021745	0	0.0272884998192121	0.0848826715478914	0.0623678966526444	0.000173548080013924	0.0524449212659301	0.307383615453498	0	0	0.128302205465487	0	0	0	0.989	-0.0507135920231076	1.10493188301417
TCGA-DD-AACC-01A-11R-A41C-07	0.0620371386371246	0	0.0304119797726829	0.343462452188015	0	0.0729322292162673	0.0223115639930614	0.0451663564072133	0.0588372367042387	0.00384537076803128	0	0.0609652608627555	0.0171557505191118	0.0588059891795604	0.0701118234529378	0.106599810573164	0.0445166541788844	0	0.000376409859232162	0	0	0.00246397368771944	0.032	0.188462058953199	1.02599403949696
TCGA-DD-A1EJ-01A-11R-A155-07	0	0.00225246374915692	0.00710229976664031	0.0852274820404549	0	0.165394510751343	0.0050022839214382	0.0115859287322412	0.00259891570458141	0	0	0.0525727646769353	0.047212757114894	0.14165590569401	0.0911901330963207	0.333190608148507	0.0100374272839321	0	0.0378224597183733	0	0	0.00715405960117187	0.415	0.0195759902702846	1.08689309112102
TCGA-DD-A4ND-01A-11R-A266-07	0.0268931843998057	0	0.00830759448796831	0.179869016416189	0	0.264632930224244	0.00969745354909784	0.0229278847404839	0.0309368572052525	0	0	0.0194769638873069	0.0191702776356872	0.0564371777334895	0.119373164037575	0.157014234854522	0.0549225738018036	0	0.0294048839787335	0	0	0.000935803047841897	0.196	0.0612223533488765	1.07313795321565
TCGA-DD-AAED-01A-12R-A41C-07	0.0508872002682631	0	0.0177927603474876	0.0138252316218964	0	0.250129754842042	0.00448289135182934	0.0235101746438909	0.0282140415310569	0.0209178976445181	0.0303491723174575	0	0	0.259477930098739	0.0659595345042202	0.222670141802734	0	0	0.0117832690258651	0	0	0	0.098	0.110177344887478	1.05171315771881
TCGA-DD-AAEB-01A-11R-A41C-07	0	0	0.00771021926398985	0.237032412741798	0	0.171921165006949	0.0271276069742452	0	0.0188644257265016	0	0.0063308560778767	0.0931640243524709	0.0326410843940027	0.0879247425247323	0.0209626663975225	0.204630093457902	0.00893013982181016	0	0.0827605632601995	0	0	0	0.466	0.0138958256466345	1.09271899930414
TCGA-DD-AAVV-01A-11R-A41C-07	0.0470581738022825	0	0.0157378153595076	0.123512214951582	0	0.134122274115691	0.0193986760492905	0.028323588010706	0.0553688123405702	0	0	0.0425430667798068	0.0094689808422114	0.144202621867209	0.13815923580006	0.123858803009596	0.0554761255683371	0	0.0616111537209198	0	0	0.00115845778223016	0.028	0.191790703837378	1.00917858761967
TCGA-DD-AACA-02B-11R-A41C-07	0.102798993533614	0	0.0016532566381942	0	0.0741731544651028	0	0	0.0405218217231705	0	0	0.0375837157282493	0.12084483881334	0.115873464195541	0.168949385064588	0.0208798973237987	0.0969410698816276	0.0168611370512383	0	0.179617298034115	0	0	0.0233019675474207	0.213	0.0559997484120072	1.05966895946189
TCGA-KR-A7K8-01A-11R-A33J-07	0.0388080394808022	0	0.00435725125861244	0.406742652124351	0	0	0.112517301203853	0.0282850145162811	0.0706084806417564	0	0	0.0157917543728064	0.0251817325456194	0.0234421338593621	0.102163616270451	0.115952174508301	0.0116232577393325	0	0.0445265914784717	0	0	0	0.135	0.0907719058028198	1.0702119758685
TCGA-CC-A5UE-01A-11R-A28V-07	0	0.00626606039961603	0.00377218056436028	0.0914084012958439	0	0.230387356792462	0	0	0.0439813805794839	0	0	0.0327894249042062	0	0.328029289026417	0.0451580238302011	0.16171295121827	0.0246859469389428	0	0.0288457546882616	0	0	0.00296322976193436	0.352	0.0308650572357697	1.09724850547915
TCGA-FV-A3R3-01A-11R-A22L-07	0.0192964176753998	0	0	0.0843507842337461	0	0.355609001021114	0	0	0	0	0	0.0450502214115191	0.00831231891154682	0.0789069793512991	0.0244407754756461	0.25891445577354	0.0729182312634062	0	0.0522008148827826	0	0	0	0.546	0.00423415858702274	1.08880441904847
TCGA-DD-A4NQ-01A-21R-A28V-07	0	0.00916688655869753	0.00446455751523855	0.0539168712579848	0	0.199313465862417	0	0	0.0588598401103357	0	0	0.0502810672212281	0.0264270975789183	0.251856346548688	0.0761338261207906	0.183378817492565	0	0	0.0362407997197801	0	0	0.0499604240133564	0.279	0.0420188998251029	1.08070978409235
TCGA-CC-A8HS-01A-11R-A36F-07	0.0979459967506223	0	0.0035098517349368	0.0860293860821234	0	0.217238577007823	0	0.0564963982206696	0.0626923575435799	0	0.00279809627395268	0.0624716972163516	0	0.156891409110518	0.0629127035622407	0.146651607448259	0.000601104698272193	0	0.042193548837461	0	0	0.00156726551319019	0.675	-0.00775299886561115	1.09479674795104
TCGA-DD-AADO-01A-11R-A41C-07	0.00770484036749793	0	0.00803641915199851	0.306336967330594	0	0.0586656710235246	0.0224282188427111	0.0763744015781377	0.0983810289494696	0	0	0.0349087654365598	0.0173327700771404	0.200720937769134	0.0464668732197087	0.0878982933518804	0.0137511435818017	0	0.0209936693198414	0	0	0	0.114	0.0990354732836016	1.0676863028316
TCGA-DD-A4NV-01A-11R-A311-07	0.0128210873144107	0	0	0.094865262923506	0	0.25105116956946	0	0.00274715508175444	0.0428074651684834	0	0.0389801495180518	0.0305334281053087	0.0416808367878806	0.0919629761745498	0.079872260552959	0.233329436141553	0.0216583574281793	0	0.0540901675647454	0	0	0.00360024766915732	0.361	0.0287128354647507	1.07572979947168
TCGA-G3-A25X-01A-11R-A16W-07	0.0152397217826493	0	0.00117300252851053	0.299975998877049	0	0.0554267547766741	0.0483508462581193	0	0.0450140948064131	0	0	0.0427196302784967	0	0.0982012166415871	0.056124029388179	0.181539974280007	0.0770050664319343	0	0.0481760378684056	0	0	0.0310536260819746	0.022	0.200989349912658	1.00606373101596
TCGA-MI-A75H-01A-11R-A32O-07	0	0	0.00354372280646358	0.24446435912598	0	0.159086607812051	0.0306696981003731	0	0.0447895104934215	0	0.021843569054787	0.0711472182825608	0.0917765225969832	0.0224430807333114	0.102181159359284	0.137652359818554	0.0205560939462974	0	0.0498460978699334	0	0	0	0.145	0.0868318133484614	1.06564830373423
TCGA-G3-AAV3-01A-11R-A37K-07	0.0581472935293846	0	0.110771697413742	0.282879148508047	0	0.0784332417848595	0.0185264026222563	0.0304399787271872	0.0398242909690118	0	0	0.0419474360769029	0	0.167123905250277	0.0651541667464661	0.0701873038707447	0.00758447015862433	0	0.0289806643424961	0	0	0	0.00700000000000001	0.266995906704655	0.982776168519753
TCGA-RC-A6M5-01A-11R-A32O-07	0.0251653504228786	0	0.00434485074311647	0.0454011849581634	0	0.340941334353605	0	0.00177251538465521	0	0	0	0.0913156141368555	0.0286685937618963	0.0169895569013178	0.039864760130779	0.231087244155092	0.00214037593140522	0	0.172308619120235	0	0	0	0.615	-0.00216203940153243	1.08716730418422
TCGA-DD-A11C-01A-11R-A131-07	0.000222859467381639	0.011442478332986	0	0.0642803624014735	0	0.323798115569433	0	0	0.00532915219941019	0.0296068373208056	0	0.0558371198647711	0.0403058584366861	0	0.0485133854812412	0.31489624272252	0.00443263997841444	0.00601014590020992	0.0953248023246679	0	0	0	0.581	0.000167499108515317	1.08791738740714
TCGA-BC-A3KG-01A-11R-A213-07	0.00952781173597918	0	0.0130852411335936	0.122117482743595	0	0.315503635931674	0	0.0309859054160525	0.0347439565566213	0	0	0.050626864179946	0.018339461586001	0.123801776298646	0.0877789290319481	0.110064550302013	0.0262488813581147	0	0.0155301900260566	0	0	0.04164531369976	0.761	-0.0155967649164266	1.10794442291106
TCGA-2Y-A9H2-01A-12R-A38B-07	0.0180558628540433	0.00370206606026175	0.00686492866204732	0.0970648047199355	0	0.177826234127602	0	0.00741614819863273	0.0618161733597059	0	0	0.0819241974942078	0.0268899137646332	0.344170960479506	0.0765175373826772	0.0295628662716566	0.0254710130666	0	0.0342321629261014	0	0	0.00848513063238973	0.016	0.215809362062806	1.01060247854102
TCGA-DD-AACY-01A-11R-A41C-07	0.0257095767421354	0	0.00887222673874036	0.202071196762846	0	0.253367470792023	0	0.0299522357566138	0.00901660959202223	0.0258415678337321	0	0.0846117312810594	0	0.05716198035242	0.0739000985794147	0.195202553299186	0.0342927522698072	0	0	0	0	0	0.734	-0.0135071603656039	1.11799671347204
TCGA-DD-A114-01A-11R-A131-07	0.081416343741998	0	0.00530780920301285	0.163622946155006	0	0.176458088662662	0.0188865992111506	0.0493203655224667	0.0353788035823615	0	0	0.0246384241441846	0.0294022692908647	0.170178329239182	0.112949950108945	0.0592891477314348	0.0248070533321235	0	0.0483438700746074	0	0	0	0.054	0.153969026192803	1.02806775107054
TCGA-G3-AAV7-01A-11R-A38B-07	0	0.0365081914778044	0	0.0173810365344773	0	0.136422489883543	0.000311090322356968	0.0166175434763192	0.0180997839096521	0	0.000127718306566555	0.00266507804691782	0	0.581087363091831	0.0338103536851014	0.119374734329242	0	0	0.0375946169361883	0	0	0	0.031	0.189137487676909	1.06784343031845
TCGA-ED-A7PZ-01A-11R-A33R-07	0.00459681361494428	0.00374610442700341	0.000777364347554804	0.0872755468494585	0	0.0995917724676439	0	0.0107628562898167	0.105517021666111	0	0.10694090911171	0	0.072826263117525	0.378570066417507	0	0.128622601639514	0	0	0	0	0	0.000772680051211203	0.271	0.0440736266188189	1.09929157389949
TCGA-DD-A3A6-01A-11R-A22L-07	0.128133448608996	0	0.0538827696535066	0.1542627309193	0	0.289469277191061	0	0.00142241341872092	0.0275025879005218	0.0105450109426972	0	0.110723902308022	0.014830464636164	0.0135381556735189	0.010723469327738	0.12403008932766	0.00154150295338194	0	0.059394177138712	0	0	0	0.00600000000000001	0.278947799944526	0.981972558823439
TCGA-WJ-A86L-01A-12R-A39D-07	0.0881565862764298	0	0	0.0183714170951371	0	0.336670437515575	0	0	0	0.0141398836486808	0	0.0283110169804311	0	0.30651287885355	0.16093813297684	0	0.0069216038445706	0	0.0245827407732228	0	0	0.0153953020355629	0.098	0.110128584192893	1.06518036167181
TCGA-CC-5263-01A-01R-A131-07	0.0358548713070983	0	0	0.042595202657419	0	0.0900354274633699	0	0.0553139948096467	0.0167376783855205	0	0	0.0316835068752214	0.0179704887504141	0.110900853849135	0.0577210079425308	0.119096975467386	0.348089414111325	0	0.04742215936843	0	0	0.0265784190125031	0.472	0.0128894144082154	1.08072403804056
TCGA-ED-A97K-01A-21R-A38B-07	0.0582547570557586	0	0.0323749829445142	0.0632196907799902	0	0.155757896716545	0	0.00241404545059799	0.0229666192757887	0	0	0.0337267974598205	0.00440639035802454	0.407488824039002	0.0454959436289862	0.130305123601507	0.00279559320456916	0	0.0386601698208471	0	0	0.00213316566404886	0.046	0.163450889349761	1.04060387926584
TCGA-DD-AACL-01A-11R-A41C-07	0	0.0072115172761801	0.0466346909465075	0.130401934478477	0	0.0584928462825885	0.040937292305222	0.0364667762872442	0.0272894203053228	0	0.0014750596142857	0.00516545124500865	0.0285385815947404	0.363669353580956	0.0659857768958903	0.139451649936748	0.0175865341801767	0	0.0220593607011883	0	0	0.00863375436946359	0.048	0.162220531384399	1.03533660092401
TCGA-BC-A10U-01A-11R-A131-07	0.000960968412250555	0	0.00459270706493645	0.0950241009198181	0	0.186024813951299	0.00465296531803799	0.0128214530233444	0	0.0727157803477184	0	0	0.00416531274695498	0.151766705394122	0.0131210029256363	0.235895468674345	0.00440837421667228	0	0.212273749286104	0	0	0.00157659771876032	0.191	0.0630049158474472	1.06250865588905
TCGA-RC-A7S9-01A-11R-A33R-07	0.0685983929020477	0	0.000486052682399845	0.119344840545868	0	0.184352319189336	0.011813739012051	0.0763011204062386	0.0577725631692893	0	0.00622585273072716	0.021407760829495	0.00864005523131	0.100708419639531	0.14863809857826	0.0986837871963754	0.0542477816212815	0	0.0427792162657898	0	0	0	0.664	-0.00685496852775234	1.09917036292656
TCGA-G3-AAUZ-01A-11R-A38B-07	0.0339356855166165	0	0.0028605434888814	0.14949092595747	0	0.177023992459452	0	0.00559182641976385	0.0321952921978671	0.0532578021361547	0	0.0710013802556091	0.00866322225020823	0.0274919856371509	0.141186626858375	0.154997611260112	0.0380893228144396	0	0.104213782747899	0	0	0	0.184	0.0676861842868028	1.07045960425224
TCGA-DD-A73B-01A-12R-A32O-07	0	0	0	0.10893017640987	0	0.122458461977006	0	0	0	0	0.0870229790590624	0.0917323299376222	0.061555578084081	0.0277331665068433	0.0745292591587231	0.257986324390909	0.00120459443872094	0	0.158259303189754	0	0.000744840718203875	0.00784298612920413	0.981	-0.0459913970312114	1.11064150194127
TCGA-DD-AACT-01A-11R-A41C-07	0.0843199563050207	0	0.00783784508008517	0.292417684101553	0	0.109074597572424	0.000877076588945458	0.00911985193667791	0.0431281082659625	0	0	0.0540971883996874	0.0338411817921117	0.0531120937540499	0.081819763840768	0.162687501976803	0.0268006728278216	0	0.0357093742871033	0	0	0.00515710327098526	0.268	0.0445906203207168	1.07807616336221
TCGA-DD-A39Z-01A-11R-A213-07	0.0151125293476998	0	0	0.275082483575086	0	0.343446800241079	0	0	0	0	0	0.0784378381605177	0.011162929889666	0.0133786171707706	0.0644927669421539	0.128692582023394	0.00792847534858569	0	0.0622649773010471	0	0	0	0.783	-0.0173869016046271	1.13855967203797
TCGA-DD-A3A2-01A-11R-A213-07	0.0753746537579219	0	0.00508152003070934	0.0688263769318183	0	0.122197677403789	0	0.0200461911706294	0.0353897513285133	0.0417413573139013	0.0113328660724652	0.0701571099843592	0	0.0390952822083349	0.0676706817417214	0.381681105433318	0.000717554994230366	0	0.0606878716282883	0	0	0	0.503	0.00995218739173957	1.08375399019858
TCGA-CC-A8HT-01A-11R-A36F-07	0	0.0537497701558558	0.000200146549412401	0.0718163842913984	0	0.133220179716407	0	0.0041941646374738	0.0203651383753305	0.00993308746688831	0	0.0698397830560545	0.0118563294342981	0.183224729764141	0.102793744491427	0.11440472990706	0.0605621472520842	0	0.142417358651099	0	0.000474335299148822	0.0209479709519213	0.106	0.102213975525283	1.04161137154788
TCGA-FV-A496-01A-11R-A266-07	0.00496895296145231	0.0156695739458132	0.0578674500612734	0.114478841691473	0	0.0967187122354781	0.00708660202772102	0.0030157258860839	0.0270029684101254	0	0	0.0250126760537032	0.0666066536191273	0.238092984806229	0.0549770627487319	0	0.0175495230514748	0	0.256749664901399	0	0	0.0142026075999149	0.144	0.0873102211356545	1.04904053165093
TCGA-DD-AAE7-01A-11R-A41C-07	0.0428559747642728	0	0	0.257149613814851	0	0.222148018618309	0	0.0024109923746975	0.00960734610934011	0.0130464489711326	0	0.000613259456776408	0	0	0.105390577109633	0.203237518133327	0.140187858399499	0	0.00335239224816105	0	0	0	0.3	0.0386209956989685	1.08461527583743
TCGA-G3-A7M8-01A-11R-A33R-07	0.0473280953912336	0	0.00491611280470193	0.0476390969292051	0	0.0758171907801	0	0.0125589869791449	0.00307146266091354	0	0	0.0627596431683223	0.0423787709761177	0.12562971546999	0	0.480435550925997	0.000195444276656394	0	0.0972699296376174	0	0	0	0.365	0.0278755369461475	1.09251467980048
TCGA-EP-A3JL-01A-11R-A213-07	0.0332608664521894	0	0.00303173711263883	0.175174872240866	0	0.142299922389338	0.0178541383281711	0.0262499447110469	0.0283624083321134	0	0	0.0395920568778715	0.0256504621862433	0.0910506466991988	0.162639245496862	0.168397425425263	0.0293603325744466	0	0.0570759411737513	0	0	0	0.048	0.162222653250814	1.02795136678756
TCGA-CC-A7IH-01A-11R-A33J-07	0.0525662968028756	0	0.00415032946393586	0.128573577890569	0	0.096569352202228	0	0.0301914308602363	0	0	0.0166099034904744	0.0936760321280324	0.0166911782157126	0.0140892592030279	0.0745339177124285	0.189834953798378	0	0	0.282513768232102	0	0	0	0.79	-0.0181328538532968	1.09797147134684
TCGA-ED-A66Y-01A-11R-A311-07	0.023581161469049	0.0793967906323929	0	0.0404270790835871	0	0.132805044264734	0	0.0612178719684159	0.022497346598076	0	0	0.0168988172427486	0	0.368087915278064	0.0423078277704537	0.167907401569723	0.0011098240422125	0	0.0437629200805433	0	0	0	0.171	0.0747218235733545	1.07658698030262
TCGA-UB-A7MB-01A-11R-A33R-07	0.0276855780380331	0	0	0.0355061414292934	0	0.23427343900588	0	0.0944897196967954	0	0.0226590514810572	0	0.129212429263434	0.0233445836016934	0.0579162477826964	0.0952289138088919	0.173476177437452	0	2.80288344102444e-05	0.0878461480658955	0	0	0.0183335415544673	0.862	-0.0236065190201507	1.10471305829023
TCGA-XR-A8TE-01A-11R-A36F-07	0.0667005030899745	0	0.00323674340673856	0.00644112829614057	0	0.399163120554031	0	0	0	0.0692542723205646	0	0.0459553364635056	0.0442253108645358	0.04058042848576	0.0972906751918403	0.197175325968503	0.00856489936490414	0	0.00331833224165257	0.0180939237518499	0	0	0.578	0.000760026511984001	1.09580651017716
TCGA-LG-A9QC-01A-11R-A37K-07	0	0	0	0.033473004438016	0	0.263798173717321	0	0	0	0	0.031977291577599	0	0.0346430377627355	0.097154835580079	0	0.347667757970914	0	0	0.191285898953336	0	0	0	0.621	-0.00255312395839863	1.08965438008543
TCGA-DD-A118-01A-11R-A131-07	0.00792624365922926	0	0.00640962194853953	0.0768444228152672	0	0.200178547001049	0	0.0327759160419241	0.0179867369998055	0	0	0.0640128041412771	0.0387163741134084	0.0969789080721712	0.020213282874386	0.272211807942662	0.00668184318348775	0	0.154005154815216	0	0	0.00505833639157662	0.613	-0.00209442777612188	1.08209293254485
TCGA-ED-A7PX-01A-51R-A352-07	0.0349764762250263	0	0.00386941156973369	0.0693035371802142	0	0.1641629936094	0	0.00377622087330517	0.041140480743129	0	0	0.0489045057847897	0.05323368446409	0.241709193581286	0.042813639057799	0.232299945075382	0	0.00371090696919633	0.05256324816588	0	0	0.00753575670076885	0.086	0.125426321062649	1.04087230476462
TCGA-G3-A3CJ-01A-11R-A213-07	0.064474552410779	0	0.00351165212567086	0.0936438335456843	0	0.14520511992686	0	0.00286721043013928	0.0125640058981881	0.010576019409213	0.0258137580804512	0.0436265778944369	0.0931645910405373	0.0571644228002978	0.0792724477215326	0.268424283691076	0.00311354911755195	0	0.0965779759075816	0	0	0	0.538	0.005501756062109	1.07454774108334
TCGA-DD-AADC-01A-11R-A41C-07	0.02779698309894	0	0.00160688135791196	0.0654072150394765	0	0.163211182993652	0	0.0525058368269474	0.0471777733866709	0	0	0.0774851928958387	0	0.201307802561686	0.143045695212348	0.116993320217433	0.0899583014268951	0	0.0135038149822005	0	0	0	0.221	0.0542773701401405	1.07814377300233
TCGA-DD-AADG-01A-11R-A41C-07	0.0185597388908926	0	0	0.209335388551336	0	0.0170278905183345	0	0	0.0106379245156055	0	0.0462897495296584	0.0680852086434506	0.0418334598791951	0.109359403929138	0.0586035109118143	0.0825515755216402	0	0	0.337716149108935	0	0	0	0.3	0.0385395936601624	1.08591595367776
TCGA-G3-A25S-01A-11R-A16W-07	0.011204795498041	0	0	0.0560821864196676	0	0.187998970829951	0	0	0.00312069086959259	0.10345263820347	0	0.05678880887459	0.0186254142950807	0.171562375285945	0.0253082393436561	0.234468455918014	0.00955837656481864	0	0.119691777369787	0	0	0.00213727052738631	0.483	0.011594071739089	1.08549327013585
TCGA-DD-AAW1-01A-11R-A41C-07	0.00496702631832604	0.00429635674054102	0	0.078130543313237	0	0.0767349485221571	0	0.0259438495847337	0.00893902091063024	0	0	0.116492809871773	0.0897723728091049	0.0297190488784903	0.11956851805875	0.259224726761084	0	0	0.180200627355466	0	0.00601015087570688	0	0.544	0.00444792253996515	1.08790593934933
TCGA-DD-A4NR-01A-11R-A311-07	0.0264450148756191	0	0.00383142312208734	0.277680457408235	0	0.12571244304238	0.0413011419257544	0.0647385534018739	0.0440281509816747	0	0.00431792393233162	0.0202837988498163	0.0064014048500898	0.104292535877435	0.0607344456101346	0.19675638842166	0.0120452559174947	0	0	0	0	0.0114310617834137	0.019	0.206561945702276	1.01229969243966
TCGA-2Y-A9H3-01A-11R-A38B-07	0.0204215617761563	0	0.0296081513714463	0.218602504059558	0	0.151638367327154	0	0.0287151811784581	0.0645760713152028	0	0	0.0612502779797736	0.0167408387995042	0.0401907437306866	0.0640191380486007	0.101609326891403	0.00572967363223894	0	0.196898163889818	0	0	0	0.107	0.10162308293319	1.05207075553465
TCGA-DD-AAVY-01A-11R-A41C-07	0.0560559246939448	0	0	0.041642881150213	0	0.147960388976301	0	0	0	0	0	0.110069802964137	0.031026898295751	0.0686116014689441	0.141228287437705	0.122979547747538	0.0134849306838841	0	0.247985302088457	0	0	0.0189544344931244	0.391	0.0236643617592042	1.08333582748396
TCGA-G3-A25Z-01A-11R-A16W-07	0	0	0	0.0644415129657858	0	0.240691082887689	0	0.00030118734202415	0.0148210336697422	0	0.0269332419152238	0.00787972262041557	0.0309544707216504	0.108719937819027	0.0538542407098137	0.274746602139978	0.0443270457138074	0	0.121639280148557	0	0.000101110200955269	0.0105895311453298	0.206	0.0579210888208431	1.0586560487433
TCGA-T1-A6J8-01A-11R-A32O-07	0	0	0.0322610028793475	0.107418892255389	0	0.164460176149769	0	0	0.0455074377818641	0	0	0.0274686944263265	0.0154748092978574	0.0252147098992378	0.0619988660622666	0.273300955049906	0.20051050344357	0	0.0460161251162201	0	0	0.000367827638246458	0.228	0.0518813379575642	1.05931296078391
TCGA-BC-A216-01A-11R-A155-07	0.108438656331465	0	0.0198291073173957	0.497961916673398	0	0	0.145150748185569	0.0413658690500208	0	0	0	0.0385002429094072	0.0109558501681833	0.0178047691817256	0.0443226982057846	0.0204092097495924	0.000653082931739562	0	0.0468544076224549	0	0	0.00775344167326383	0.286	0.0409434461694901	1.1158453631568
TCGA-KR-A7K0-01A-12R-A33R-07	0.0726466300371036	0	0.0104361240284775	0.0716884880869715	0	0.122184337083687	0	0.00199735268454493	0.0207116681858962	0	0	0.0709972771120687	0	0.197788358177559	0.0744279472463451	0.286612987400622	0.0599716941976726	0	0.0105371357590526	0	0	0	0.095	0.112618134580036	1.04883623807586
TCGA-DD-AADW-01A-11R-A39D-07	0.054196198095298	0	0.0031715057936236	0.0739732985613628	0	0.288233922865489	0	0.0389041842279737	0	0	0	0.0436724621026585	0	0.196284544064207	0.0961104925039562	0.125717011990278	0.0121661427625474	0	0.0675702370326055	0	0	0	0.183	0.0681751695467248	1.06421372280656
TCGA-DD-A1EE-01A-11R-A131-07	0.00319125184161268	0	0.000708724707642912	0	0	0.202524816180597	0	0.0121673597499968	0.0297007579462807	0	0.0515250855604329	0.0419986945311411	0.0788877286473833	0.113481534933104	0.0440229554595595	0.279307335123855	0.00196165942532829	0	0.102982744823111	0	0.0260241372641675	0.0115152138057878	0.34	0.0334501864786299	1.06721749307533
TCGA-2Y-A9H7-01A-11R-A39D-07	0.02290679214422	0.0253527004271335	0	0.0637568575682319	0	0.46105793692584	0	0	0.0138989849239953	0	0	0.0268066308834972	0.0462539812600262	0.008110751255253	0.0472678611718278	0.137338380928068	0.0365923938434249	0	0.103912043112607	0	0	0.00674468555587539	0.71	-0.0117363017967713	1.10031923926573
TCGA-ZP-A9D2-01A-11R-A38B-07	0.155631511219094	0	0.0657910721320584	0.0576692091174584	0	0.181644028233004	0.00323786150927549	0.01293595808512	0	0	0	0.0151129768006938	0	0.115436931781877	0.103127960612711	0.217300640759781	0	0	0.0510886908125426	0	0	0.021023158936384	0.00600000000000001	0.268920046458975	0.975145117478915
TCGA-DD-AACK-01A-11R-A41C-07	0.0126681057351972	0	0.00345334841813159	0.0734085250857584	0	0.323239986517082	0	0.0246658508258068	0.0513133102117192	0	0	0.0597798617946776	0	0.0618629649518814	0.0819479740128745	0.258733932105186	0.04800473159064	0	0.000921408751045121	0	0	0	0.668	-0.00707551427993113	1.10322226829454
TCGA-DD-AACA-01A-11R-A41C-07	0.0149324961400725	0	0	0.192987098332489	0	0.085118870869323	0.00150117347358717	0	0.00720329464436267	0	0	0.0654679636776808	0.0232562261593429	0.119047622027547	0.112694676908876	0.129544618641979	0.00911956524108581	0	0.233166373834788	0	0	0.00596002004886519	0.336	0.0339780667231453	1.07704708997551
TCGA-DD-A39V-01A-11R-A213-07	0.00927904179434375	0	0.00434310010193041	0.304771323772346	0	0	0.0667717881080987	0.012488462551601	0.00636065586646627	0.0198550773203075	0	0.121862691775088	0.0683552301101742	0.0351511840956707	0.0936671089563922	0.111612252436819	0.0202454050508116	0	0.125236678059951	0	0	0	0.146	0.085050763339126	1.06762990283219
TCGA-2Y-A9GU-01A-11R-A38B-07	0.0548136998874589	0	0.0177634650079745	0.169658067334395	0	0.0765460108194173	0	0.0516845282209236	0.0579805071778022	0	0	0.0723925136599862	0.0224620115845793	0.0529809182562153	0.0676187221075745	0.26890559053001	0.0101801414523763	0	0.0770138239612865	0	0	0	0.749	-0.0148854513175837	1.08867618090521
TCGA-HP-A5MZ-01A-21R-A27V-07	0.0554634710657199	0	0.0065120457442243	0.0502424548701267	0	0.269311257388162	0	0.00782831487000528	0.0514503112411088	0	0	0.0535249515127481	0.00102481275899315	0.0822338675873465	0.0827067990273623	0.187921674216396	0.0621538838497352	0	0.0895937443971507	0	0	3.24114709212282e-05	0.086	0.125012889302682	1.03149089447952
TCGA-DD-A11D-01A-11R-A131-07	0.0162632320956819	0.00332997613254484	0	0.0523176417552274	0	0.272617123451265	0	0	0.0325572404274674	0	0	0.125069160546864	0.0128036481685641	0.0360794842348775	0.092195713666123	0.186345815375059	0.0420854594069411	0	0.128335504739384	0	0	0	0.924	-0.0306568557249644	1.10288411305846
TCGA-DD-AADL-01A-11R-A41C-07	0.0367551334829729	0	0.0007744168653261	0.131314852785748	0	0.0589574820752026	0	0.0203460475204672	0	0	0.04403677925272	0.0846962393382242	0.0189553435670601	0.054038976826632	0.128563790396613	0.204910812219505	0.0532930069154995	0	0.142527742884074	0	0	0.0208293758699551	0.52	0.00749774199298271	1.08486237333588
TCGA-DD-AAD1-01A-11R-A41C-07	0.134648212112924	0	0	0.174947390450567	0	0.310008372567859	0	0	0.055307882994603	0	0	0.0522239574285845	0.00525323088196448	0.0464905759124735	0.0413360988245827	0.0872930802740654	0.0333613863167076	0	0.0532975939124375	0	0	0.0058322183232319	0.092	0.117031873712734	1.05520089449623
TCGA-G3-AAV1-01A-11R-A38B-07	0.0304308914219914	0	0	0	0	0.151398766132336	0	0	0.0533642541781841	0.0128931953163282	0	0.0467362537762121	0.0250308162674796	0.123710604450174	0.0704935893784204	0.251309648129849	0.177236571092547	0	0.0286059399712079	0	0.0287894698852708	0	0.278	0.0426339931136352	1.06794639857947
TCGA-DD-A1EA-01A-11R-A131-07	0.0692106327276522	0	0.00442930956888035	0.109606158751175	0	0.221654528358608	0.0125447679728498	0	0.00832489154295501	0.00863156925065184	0	0.0405626489231789	0.0114433418127111	0.0735964724108054	0.157068156353466	0.158032543601758	0.0180925478153846	0	0.106802430909924	0	0	0	0.109	0.100888873565323	1.0496416754326
TCGA-WX-AA47-01A-11R-A39D-07	0.133825682068834	0	0.017537358368865	0	0	0.181209891770356	0	0.0228837694993486	0.0154593672710684	0	0.210924196821658	0	0.0233871248201032	0.329067749187023	0.0254394728186223	0.0162957783430539	0	0.00326180626376113	0.0115724809220917	0	0	0.00913532184521564	0.175	0.0732044766249091	1.07480832409504
TCGA-DD-A73C-01A-12R-A33J-07	0.0496354824623384	0	0.000129048670358845	0.257549161478958	0	0	0	0.0313074981715722	0.0198647698205646	0	0.0391339836016872	0.0485619865393584	0.0281496300983794	0.039205571275629	0.045396808411943	0.326909036935808	0.00642757020510323	0	0.107729452328299	0	0	0	0.677	-0.0079619404155603	1.08922991528717
TCGA-ED-A66X-01A-11R-A311-07	0.099355026367912	0	0.048358032700996	0.0415404389108074	0	0.109258014066572	0	0	0.0239319396099732	0	0	0.00934865871592872	0	0.240202932174926	0.0279992825125363	0.320326988899176	0.0429907908942982	0	0.0335306672148913	0	0	0.0031572279319824	0.015	0.219688331509174	1.00521832222225
TCGA-BC-A69I-01A-11R-A311-07	0.0280154092889064	0	0.00262201479767317	0.193096083227081	0	0.0760291407934695	0	0	0.00719655660437942	0	0.00855628543302519	0.0637819707828111	0.0970576484818293	0.065875416597822	0.085092778207203	0.187368099382586	0.0497145217316872	0	0.128385633025543	0	0	0.0072084416459836	0.413	0.0204889618879238	1.0701575612301
TCGA-DD-AAC9-01A-11R-A41C-07	0.0850017287577684	0	0.0015875456044666	0.0869212158948972	0	0.227347800115802	0	0	0.0563428082711486	0	0	0.103177795491633	0	0.125206551406822	0.0818928502343689	0.146449184714188	0.00862683579478839	0	0.0673988063422422	0	0	0.0100468773718749	0.099	0.108652505588183	1.04637584994656
TCGA-K7-A6G5-01A-11R-A311-07	0.0386441472412418	0	0.00122529885025147	0.175464274383976	0	0.162695690117586	0	0.0306136680596177	0.0653944518641784	0	0	0.0514579823739396	0.028722540777497	0.0548493463559449	0.144678833423176	0.18062094264607	0.0122453293194063	0	0.0492017768411914	0	0	0.00418571774592233	0.343	0.0324022617447144	1.08598807064874
TCGA-DD-AACQ-01A-11R-A41C-07	0.0133408695926446	0	0.000504792754710136	0.037185414130271	0	0.160831741329301	0	0	0.00240401588743967	0	0	0.112349973836986	0	0.0761866693605143	0.24291016175609	0.123787797543784	0.0277031454337261	0	0.184830303626374	0	0	0.0179651147481586	0.227	0.0523298044421595	1.10096862186841
TCGA-DD-AADM-01A-11R-A41C-07	0.0666778834649828	0	0.00429839947600894	0.113930587512277	0	0.161874470690671	0	0.000239748054563359	0.0791092969730079	0	0	0.0782025077330093	0.00923081105877556	0.108716915839908	0.0770064982353279	0.206204992193329	0.0167925607626533	0	0.0777153280054857	0	0	0	0.414	0.0198893565544984	1.07691101435117
TCGA-RC-A7SH-01A-11R-A38B-07	0.00515556484044206	0.00816596813664572	0.0480649931098633	0.156021848199829	0	0.205362783227953	0	0.0716506233247012	0.0731159419640327	0	0	0.0680672721764285	0.0071169054129952	0.142982287319962	0.0893431256779431	0.0765405597536159	0.00303798848162968	0	0.0453741383739582	0	0	0	0.506	0.00900717574035336	1.09935603819954
TCGA-DD-A73D-01A-12R-A32O-07	0.0914221898352473	0	0.0066446926540623	0.0500340278725241	0	0.0853170245673478	0	0	0	0	0.0470916517204447	0.0755334897597402	0.0552687796881486	0.0925084456194687	0.154473282053017	0.172646449170271	0.0266627571710133	0	0.141130946557891	0	0	0.00126626333082338	0.472	0.0128850345927913	1.08377319542027
TCGA-NI-A8LF-01A-11R-A36F-07	0.146608334266258	0	0.0230794787649446	0.115203428060528	0	0.215132386368257	0	0	0.00374794005904784	0.0126587736282849	0.000574537436583061	0.0176362753411856	0.0217857825762349	0.027850782853411	0.0464998520937241	0.191513758091439	0	0.00481623603917572	0.172892434420925	0	0	0	0.753	-0.0150565213094851	1.08365781620558
TCGA-DD-AAD3-01A-11R-A41C-07	0.0216400040917034	0	0.00892177707668966	0.0833376693588377	0	0.3326887858255	0.000756751523741042	0.00388036371849959	0	0	0	0	0.0170578055669335	0.146755958721743	0.206174122749209	0.051232527474737	0.018939110713717	0	0.108215250740493	0	0	0.000399872438195753	0.125	0.0941351209347082	1.0701614823919
TCGA-CC-A1HT-01A-11R-A131-07	0.0246651449272286	0	0.00119488554161774	0.167467968199346	0	0.107098999505339	0.0865500797939537	0.0554276816233904	0.0168669719979016	0	0.00402552159564745	0.0547829032214594	0.0129941492503762	0.133322719311977	0.0957040592765057	0.164747294453557	0.0191637728573876	0	0.0434157205024729	0	0	0.0125721279418398	0.031	0.188932740898769	1.01034685576391
TCGA-DD-AACD-01A-11R-A41C-07	0.0321805489325032	0	0	0.0785812327762482	0	0.235882153904002	0	0	0.0104762770802085	0.0283570516059033	0	0.0699246402924611	0.0124921211713861	0.0627974139085159	0.101247444750515	0.23231003946068	0.00379972010381919	0	0.119721919375129	0	0	0.0122294366386277	0.21	0.0572935160183884	1.06309710202376
TCGA-DD-AAVS-01A-11R-A41C-07	0.0364846577981164	0	0.0125033524768017	0.140109507452597	0	0.324753013455639	0.00377130398402514	0	0.0144787003946596	0	0	0.0628119891883324	0.0272652610065416	0.0637425082757172	0.049846921934123	0.0727597020020154	0.132551895801552	0	0.0589211862298792	0	0	0	0.581	0.000273956387762197	1.09062794756272
TCGA-DD-AADK-01A-11R-A41C-07	0.165724214948779	0	0.043494871974173	0.104890025457951	0	0.213591226166192	0.00698698464076535	0.0104191040727065	0.0539661966120378	0	0	0.0274246729507988	0.0164177634181409	0.0512616294754254	0.0735862884951774	0.119404179456633	0.0737485894074499	0	0.0390842529237692	0	0	0	0.045	0.164341427487595	1.01886403721803
TCGA-FV-A495-01A-11R-A266-07	0.0669093230134848	0	0.021690869972651	0.183947275263654	0	0.259321961827882	0	0.0327439727431007	0.0481356159772209	0.00990885933331215	0	0.0531044845443822	0.0384753822962041	0.0157655637561763	0.0587542573792404	0.132988760563502	0.0196515173465505	0	0.0586021559826394	0	0	0	0.076	0.133800339384344	1.04264435929896
TCGA-BC-A10W-01A-11R-A131-07	0	0.0119996844153317	0	0.0281064606569856	0	0.115398948645864	0	0.0423142032764536	0	0	0	0.0399297022185207	0.0308092273867465	0.154771966549898	0.11710175711056	0.234105083136545	0.15418923705937	0	0.0703263881555523	0	0	0.000947341388173138	0.414	0.019688472206557	1.08304361269669
TCGA-BC-A10Y-01A-11R-A131-07	0.00104947783272434	0	0.00394723634616158	0.147677978690359	0	0.226569620143414	0	0.0281957548880717	0.0652085714106219	0	0	0.0442123999038942	0.0181147186664107	0.0682951801311718	0.147468653618786	0.181289079316264	0.0167026469698869	0	0.0512686820822336	0	0	0	0.265	0.0452715521343954	1.08464940517113
TCGA-EP-A2KB-01A-11R-A180-07	0.0278202352002923	0	0.0144196969862429	0.13014889502981	0	0.272045103656603	0.00135123579152908	0.02667251482578	0	0	0	0.0744561034657735	0.0538687143136805	0.14036735465833	0.0475838389793191	0.17846877055226	0.00693625498815219	0	0.0234345378911351	0	0	0.00242674366109325	0.67	-0.00718705229346194	1.0965232809381
TCGA-DD-A39W-01A-11R-A213-07	0.151244535703394	0	0.0236419143897128	0.0850529057772566	0	0.115507738264368	0.0158396016240308	0	0.0339705780115387	0	0.018634049418908	0.0500709285779668	0.0488555062962548	0.0463213940434584	0.136614917843721	0.139776636085249	0.0183227308593156	0	0.109992194087206	0	0	0.00615436901762088	0.382	0.025317821219329	1.07246789500821
TCGA-DD-AAEI-01A-11R-A41C-07	0.0108745365100529	0	0	0.12072934351279	0	0.140542447789327	0	0	0.0339445860496517	0.0145821623797354	0	0.105031490475869	0.00190486957162051	0.118387128307806	0.105210441409771	0.168050049312584	0.0244235698669811	0	0.153278962759221	0	0	0.00304041205459058	0.222	0.0540429199322077	1.06959423480851
TCGA-G3-AAV2-01A-11R-A37K-07	0.049523436859684	0	0	0.0710318747457054	0	0.0420888451391721	0	0	7.90619957473827e-06	0	0.0823104349747477	0.0445615184212457	0.0281558071012813	0.0316390749746904	0.0381160270681748	0.360293203079828	0.0117173058124522	0	0.240554565623443	0	0	0	0.599	-0.00122474879751335	1.08833301694384
TCGA-UB-A7ME-01A-11R-A33J-07	0.0614762529114594	0	0.00899785248709394	0.163117270432191	0	0.129127163619917	0.00482405889333658	0.0961077035792159	0.0949619337083936	0	0	0.030488087029848	0	0.216760524438708	0.0629535810293387	0.0923890909171445	0.0120089842866548	0	0.0267874966666986	0	0	0	0.044	0.166526659835838	1.02841639017014
TCGA-2Y-A9HB-01A-11R-A39D-07	0.0409677584206423	0	0.00554493413669636	0.323445482567948	0	0.104981098364348	0.0138469026973581	0.0315303381592827	0.0767435796912922	0	0	0.00328837943842088	0.0112921876700834	0.0368818805937736	0.133386064237341	0.180774196794223	0.00907014298236523	0	0.0282470542462246	0	0	0	0.275	0.0432332060911957	1.09240255777116
TCGA-FV-A3I0-01A-11R-A22L-07	0.00399352980360358	0.00319841941563323	0	0.0113343444303442	0	0.21555014149301	0	0.00591719138154988	0.0211862217800914	0	0	0.0892929943606934	0.0149660488849006	0.302844994459576	0.00340808274776876	0.230034692319062	0	0.0408943855591638	0.0541249118871066	0	0	0.00325404147749683	0.042	0.169810782041522	1.03229283921252
TCGA-LG-A6GG-01A-11R-A311-07	0	0	0.0030851413017403	0.0351572134866345	0	0.30498745412778	0	0.0325291685881442	0.00483537421399755	0	0	0.0808254888395123	0.0212287658872381	0.0335140881626417	0.0467902287578008	0.292420299672319	0.0775483750742328	0	0.0670784018879588	0	0	0	0.953	-0.0371810597867989	1.10017605027557
TCGA-CC-A9FS-01A-11R-A37K-07	0.0316862342574941	0	0	0.102919323632484	0	0.209078199237531	0	0.0661661073703746	0.0413741615260867	0.0113451015659597	0	0.0658605913593348	0.0181945402151699	0	0.0848035726014201	0.222952567760833	0.106957247829229	0	0.038662352644082	0	0	0	0.695	-0.0101149663654813	1.09205920730103
TCGA-DD-A3A4-01A-11R-A22L-07	0.14369507478565	0	0.00454986890219909	0.000624928997940716	0	0.0880740434645207	0	0	0	0	0.0627933800830959	0.0688181541903176	0.0373131124447087	0.0393443647462716	0.0628674426545366	0.315580736791096	0	0	0.166912188833856	0	0	0.00942670410580649	0.564	0.0025696147229907	1.08021589536633
TCGA-EP-A26S-01A-11R-A16W-07	0.0316508490923744	0	0.00787700345550209	0.0605735172282023	0	0.135416493283185	0	0	0	0	0.0570333754688649	0.0737808413554989	0.0182570319343527	0.183960658642851	0.0649852993469396	0.223484925308777	0.0316417441725562	0	0.111338260710896	0	0	0	0.298	0.0392439770175464	1.07130848822112
TCGA-XR-A8TG-01A-11R-A36F-07	0.0671824218765082	0	0.00854496081354618	0.0228721599685409	0	0.226118906677472	0	0	0.0291523474731936	0.0185337286887403	0	0.0956823027981226	0.0036199906584803	0.100795499337594	0.136162113910184	0.112230850158799	0.0635225021473096	0	0	0.10135186299469	0	0.0142303524968194	0.543	0.00493282401895978	1.09584289259638
TCGA-DD-A113-01A-11R-A131-07	0.0102952621442097	0	0	0.184867737329988	0	0.151079617579824	0	0.0110553352220739	0.0783146852433995	0	0	0.0872986120933647	0.0110176608964919	0.171453078523983	0.0526934852608057	0.130850192386554	0.0268855885800295	0	0.0841887447392751	0	0	0	0.655	-0.00538230168997022	1.09871266812585
TCGA-EP-A2KA-01A-11R-A180-07	0.0362500245791419	0	0.0135472819642385	0.25195316975923	0	0.148065132162298	0	0.0166745859706485	0.0635904655440083	0.0201016404406968	0	0.0815261966394969	0.001338732116166	0.101353372270626	0.117206904635663	0.0538795547153195	0.0356074366861045	0	0.0284155937923985	0	0	0.0304899087239634	0.1	0.107912512643693	1.06520584744039
TCGA-G3-A3CG-01A-11R-A213-07	0.0855789842977628	0	0.00721546057673652	0.121501280807675	0	0.206904653494522	0	0	0.0889131304091835	0	0	0.0446038916460835	0.00875013548777576	0.0060047848279476	0.222731759639616	0.115021908040819	0.0313500378685438	0	0.0475858215735507	0	0	0.0138381513297835	0.361	0.0284962250881866	1.10761258299383
TCGA-BC-A10R-01A-11R-A131-07	0	0.00516913916631903	0.00601656448882444	0.101698901628255	0	0.197336506658079	0	0.00349106659867752	0.033739654506999	0	0	0.0383505861147761	0.102604525486177	0.0204463861639786	0.0837086406770131	0.200759192295595	0.0369526619041845	0	0.163136144640325	0	0	0.00659002967079746	0.877	-0.0253108388658652	1.08511475856127
TCGA-ZP-A9CY-01A-11R-A38B-07	0.101433569063805	0	0.00607733770019649	0.0641803273900526	0	0.104849778553502	0	0	0.0525136449663188	0	0	0.0342065980096988	0.0328995376496917	0.123657932336831	0.140209273520326	0.238566761296853	0.0345597283715318	0	0.0649556152941579	0	0	0.00188989584703537	0.189	0.0637023244794214	1.06159453369005
TCGA-2Y-A9H6-01A-11R-A39D-07	0.0438662071286377	0	0	0.0801863978814519	0	0.344660825368729	0	0	0.0754121819435127	0	0	0.0482670929111396	0.0248794733442789	0.0408972461036642	0.0268112554826133	0.151790136961318	0.111668379698573	0	0.0515608031760822	0	0	0	0.473	0.012818983634382	1.0856068376958
TCGA-RG-A7D4-01A-12R-A33R-07	0.0138953252939631	0	0.102721509953243	0.331609636387496	0	0	0.0214981793335778	0.112453775649236	0.0685201371737646	0	0	0.062840959764693	0.0176031118355092	0.17077815435258	0.0325831650615618	0.0472068269075721	0.00052524625567428	0	0.0177639720311288	0	0	0	0.032	0.187363234099111	1.0279060762578
TCGA-DD-AADD-01A-11R-A41C-07	0.0288352907192238	0	0.00819526407288336	0.286526436975562	0	0.0476458983632541	0.0369354985388267	0.100769851276806	0.00163214940081976	0	0	0.0109012302993198	0.0103471925673136	0.0640247303376523	0.104545656796817	0.265480598010111	0.00599974084656567	0	0.028160461794844	0	0	0	0.503	0.0100618712787958	1.09184024734357
TCGA-EP-A12J-01A-11R-A131-07	0.0497306234413625	0	0.00330458039845286	0.114470270599937	0	0.15682883515999	0	0.00479648414309409	0	0.0444692238702755	0	0.078247494642521	0.0418920972952209	0.00151577778215151	0.129733495133468	0.249170327812764	0.00159570668525089	0	0.124245083035513	0	0	0	0.553	0.0033687941754519	1.08883789829567
TCGA-G3-AAV5-01A-11R-A37K-07	0.0854195379178887	0	0.00622043412102155	0.16654383813105	0	0.0954072347439334	0	0.01792339757435	0.0471307085899391	0	0	0.0506668088792464	0.0321160954284857	0.0740898577782387	0.0632023759406073	0.311078543775518	0.00646029365343051	0	0.043740873466291	0	0	0	0.476	0.0123511819858121	1.07940901474779
TCGA-DD-AAE3-01A-11R-A41C-07	0.0209637871580867	0	0.000308372128307547	0.0802070245709793	0	0.0562953513992066	0.00496493462062839	0.00464827796258755	0	0.0186176947037661	0	0.0956578062081573	0.0425282337769392	0.0770543970968941	0.0525066506424407	0.536633471838443	0	0	0	0.00961399789356347	0	0	0.348	0.0316800448485015	1.1039236578528
TCGA-G3-A5SI-01A-31R-A27V-07	0.0071119505925238	0.0010065005557341	0	0.0213425604121793	0	0.15156561403166	0	0.00722044710364298	0.0233938757007766	0	0	0.126996187495175	0.0655020240369458	0.0666726257129048	0.0810025909688057	0.357288763257579	0.0176706188334252	0	0.066540452159005	0	0	0.00668578913964208	0.935	-0.0330380739825658	1.10694203952439
TCGA-ZP-A9CV-01A-11R-A38B-07	0.0567747971513557	0	0.00640004715621813	0.13581729427683	0	0.338814448113287	0	0	0	0	0	0.039403736184346	0.0304538597761336	0.00416837254258488	0.146409802744346	0.134230032067872	0	0	0.0835183819594	0	0	0.0240092280276267	0.34	0.0333332184092696	1.08874270866288
TCGA-G3-A5SL-01A-11R-A27V-07	0.0411838018855847	0	0	0.0777351267689973	0	0.225305795136038	0.0353850567089815	0	0.000533205871322863	0	0.0205479466047705	0.0190218300916325	0.0158962364872328	0.0247655374960381	0.103128097419422	0.226726814355762	0.0559591786588601	0	0.150088370197768	0	0	0.00372300231758989	0.459	0.0148085876694012	1.06975859893364
TCGA-CC-A5UC-01A-11R-A28V-07	0.0431310020899474	0	0.0288601413480869	0.0506460848614745	0	0.136341470481195	0.0196287082898603	0.0187608038498756	0.0193796375771914	0.0158764317685126	0	0.0407501940027698	0	0.307202152973826	0.0829785065373123	0.136757045530943	0.0462755094487622	0	0.0534123112402426	0	0	0	0.092	0.116788049962903	1.04679035110164
TCGA-2Y-A9H9-01A-21R-A39D-07	0.0199401728970739	0	0.00874066714435226	0.144693776415565	0	0.157391947024217	0	0.00595188716704457	0.0501362233428948	0.000860884261736873	0	0.0839389780155406	0.0270782602008283	0.0223252552998708	0.12446316046357	0.247752740721622	0.0228388455197248	0	0.0828405872247612	0	0	0.00104661430119788	0.545	0.00440818712578381	1.09001524847193
TCGA-KR-A7K2-01A-12R-A33R-07	0.0239953341718564	0	0.0157842300349368	0.0256859664888064	0	0.521281391626457	0	0	0.0595748311829134	0.0385243814452128	0	0.030235893541043	0	0	0.0615908368739407	0.201637103707418	0	0.00167872316514049	0.020011307762275	0	0	0	0.622	-0.00263464724396813	1.1210011898286
TCGA-UB-A7MF-01A-11R-A33J-07	0.159976914322687	0	0.0215196196507633	0.218543114140003	0	0.139014123947278	0.0145129826464009	0.0180490951930765	0.0173330665901553	0.00617367135321338	0	0.0530119694972005	0.0268548517970694	0.0302217039210988	0.160686641483839	0.0583858302897015	0.00776220764457835	0	0.0679542075229361	0	0	0	0.004	0.293699503646521	0.973763666488147
TCGA-UB-AA0U-01A-11R-A38B-07	0.0245879090426172	0	0.0041187585323776	0.0727578877460052	0	0.241465942124393	0	0	0.0245407815869583	0	0	0.0261607281220835	0.0424280766744201	0.00642939550642865	0.147072486363501	0.140779782565983	0.213371498770163	0	0.0562867529650696	0	0	0	0.373	0.0267799054131845	1.07534792933515
TCGA-DD-AA3A-01A-11R-A37K-07	0	0.00340997212613706	0.0162651661456382	0.0511004537207585	0	0.103735233532967	0	0.0111818023714716	0.00717912558135916	0	0	0.130955540401099	0	0.39520161717001	0.0537843938314777	0.0516816402373289	0.106762516756237	0	0.0628560708522592	0	0.00588646727325677	0	0.053	0.154896423620772	1.04670235181132
TCGA-DD-AAVW-01A-11R-A41C-07	0.0425509641153363	0	0.00452168573188763	0.0463913537565272	0	0.427805524377434	0	0	0.0507688957527848	0	0	0.0414279324733478	0.00620374238006199	0.0494936106907742	0.0301078036507436	0.144880667642665	0.113778589798726	0	0.0420692296297112	0	0	0	0.358	0.0295029868175854	1.08317769629839
TCGA-DD-AACF-01A-11R-A41C-07	0.0536136246919128	0	0	0.111307350891749	0	0.147958748257884	0	0	0.0135978675883746	0.0116977784856695	0	0.036546809065329	0.0326768374692377	0.0354898329622936	0.0571833081100467	0.347414975174485	0.0343594575474342	0	0.10830445462869	0	0	0.00984895512689404	0.376	0.0261939014195103	1.06849956820492
TCGA-BC-A3KF-01A-11R-A213-07	0.0458938246200396	0	0	0.00886827290482138	0	0.330823254056681	0	0	0	0	0	0.0425301197235837	0.0233013433210758	0.0395517395460566	0.122844547441779	0.163524781084278	0.0408274192778077	0	0.180309017311478	0	0	0.00152568071239941	0.473	0.0125248975942127	1.07724368443876
TCGA-UB-A7MA-01A-11R-A33R-07	0.0509160465423977	0	0.00617264945425192	0.107246713981984	0	0.288569779076126	0	0.0162176628934946	0.0278796573928183	0	0	0.090709808467729	0.0178739609561627	0.0264354016385677	0.069589417960295	0.123926059471475	0.120831868205447	0	0.0401066227396005	0	0	0.0135243512196505	0.746	-0.0145662578713625	1.09620709503352
TCGA-BW-A5NO-01A-11R-A27V-07	0.0433373863363551	0	0.0404947703048942	0.0671777087411181	0	0.284462415318344	0	0.0306027080014059	0.0249354033764542	0.034281997723997	0	0.0511260472665064	0	0.169823907972081	0.0568066326389323	0.12988762710019	0	0	0.0640133544106781	0	0	0.00305004080904411	0.093	0.115318826284863	1.04238109422348
TCGA-2Y-A9GS-01A-12R-A38B-07	0.0371414688576006	0	0.0020545570791234	0.0302526690726528	0	0.112402967527325	0	0	0.0281232047791824	0	0	0.0309638170125407	0.00641572545191541	0.2098762085046	0.15838751840267	0.288863537765454	0.0390635167200824	0	0.0564548088268529	0	0	0	0.114	0.0988857555231038	1.06615075693223
TCGA-DD-A1EF-01A-11R-A131-07	0.130531284121596	0	0.00854341436847997	0.0995858203382778	0	0.149217102053778	0	0.0278724800257167	0.120454947019278	0	0	0.0303978786674717	0	0.172087759629926	0.0535234223940731	0.0795883235245158	0.0905345715092324	0	0.0376629963476549	0	0	0	0.054	0.153932415434922	1.02351421142543
TCGA-YA-A8S7-01A-11R-A37K-07	0.000737152113258596	0.00789875259971284	0.000337767869274204	0.0427814483402087	0	0.135184881246661	0	0	0.0102497885566882	0	0	0.0450692522923501	0.201769429881202	0.00148920625434491	0.0504509910704669	0.376673210317365	0.00234410770861508	0	0.116740169512536	0	0	0.00827384223731624	0.232	0.0511941037577446	1.06687922142044
TCGA-DD-A116-01A-11R-A131-07	0.0704697975265112	0	0.0184539780177556	0.0580488429082897	0	0.0579337960845062	0.0247474103938407	0	0.0457585169768543	0.0497630673136496	0	0.0659527826914105	0.00209607273712343	0.160649005877393	0.0657359288048926	0.24007747632807	0.0136513992515696	0	0.126661925088134	0	0	0	0.157	0.0802579543433313	1.0496072056515
TCGA-5C-AAPD-01A-21R-A39D-07	0.000423569485698262	0.00703851853255249	0.0934684633978403	0.222934300383591	0	0.0875917889401747	0.0256364746719323	0.0373148851769817	0.0714529103434478	0	0	0.0186536496711451	0.00667116716089927	0.163805901393519	0.087853516868161	0.099547209544074	0.0408842594525877	0	0.0225872834810251	0	0	0.0141361014963704	0.044	0.166649832130679	1.02171113704305
TCGA-CC-5261-01A-01R-A131-07	0.169781012084009	0	0.0219734320408439	0.0760707134062321	0	0.223421921416967	0	0.0333414441158827	0.0529731169818987	0.00212452640305367	0	0.0409718931008667	0.00985104980637892	0.0659390383394217	0.0525596399376324	0.0612309640205021	0.126833495684058	0	0.0603037915128726	0	0	0.00262396114938091	0.00700000000000001	0.262858902258881	0.975994368884245
TCGA-DD-AAE9-01A-11R-A41C-07	0.00441756140275996	0	0.00175789842421814	0.179034468594454	0	0.078736937705724	0	0.00570994446815242	0.0377214860349774	0	0	0.0808518890632984	0.0181602551276748	0.17142478455919	0.0853340443584703	0.224967927155816	0.0134907025815296	0	0.0983921005237349	0	0	0	0.34	0.0333283918538593	1.07893770233773
TCGA-DD-A4NE-01A-11R-A27V-07	0.0441628108533854	0	0	0	0	0.179686345843858	0	0.022683408443785	0	0	0	0.0467208216634151	0.0797548152007193	0.0104480026114302	0.0960883703740733	0.350212619464791	0	0	0.167748472391841	0	0	0.00249433315270138	0.973	-0.0401364039488122	1.09617327759956
TCGA-QA-A7B7-01A-11R-A32O-07	0.0907602481362486	0	0	0.0638779561571889	0	0.251403800281827	0	0.055934499212053	0.146562608749708	0.00330018986833451	0	0.0778386469891742	0	0	0.0269649111327794	0.186454344783402	0.0209336177510676	0.011469290731191	0.0361148440827961	0	0	0.0283850421242299	0.859	-0.0232149489466884	1.11218478390395
TCGA-DD-AADS-01A-11R-A41C-07	0.0559294108824773	0	0.01750752127351	0.409164514416591	0	0	0.0133661300201171	0.0166226783017165	0.107792530122833	0	0	0.0577405852909045	0.0355049661703837	0.0340696540000718	0.0543756215731694	0.157565379745265	0	0.00310387372002834	0.0372571344829326	0	0	0	0.104	0.103354655642472	1.06698323810853
TCGA-XR-A8TD-01A-12R-A39D-07	0.0420125298467944	0	0.00309908624501583	0.34151858758274	0	0	0.108169444868764	0.0104819826871639	0	0	0	0.0220019441123547	0	0.217695143708748	0.0889990180074475	0.119903463887914	0.0179135164818657	0	0.0190115813781561	0	0	0.00919370119303567	0.084	0.127295309956847	1.04467691449674
TCGA-G3-A25V-01A-11R-A16W-07	0.0849021001688624	0	0.00898865397065968	0.0979446493163462	0	0.206300203128463	0.0139957978177721	0	0.0402257429050821	0	0	0.0277520817184188	0.0372599717163166	0.0769775399504027	0.123886392871923	0.143832942637658	0.0764357538729812	0	0.0614981699251138	0	0	0	0.098	0.110949915119866	1.03707962641952
TCGA-DD-A4NI-01A-11R-A27V-07	0.048355083166228	0	0	0.185251948373799	0	0.266384372892644	0.00167910552936525	0	0.01506383670039	0	0	0.0718082637149997	0.0410422784595322	0.0295588736047431	0.136167557105976	0.0822695649010655	0.0174982390666001	0	0.104920876484657	0	0	0	0.213	0.0560639856762753	1.08109416013866
TCGA-FV-A23B-01A-11R-A16W-07	0.0418926036839745	0	0	0.107010279492384	0	0.266076187987478	0.012402775772619	0.0418975846428204	0.0362795411708229	0	0.00802221792364857	0.0205213870015165	0.0213422016008432	0.0287553781598382	0.0902596049248584	0.14023832525986	0.151128848184633	0	0.034173064194703	0	0	0	0.497	0.0106517049713131	1.08165291984392
TCGA-BC-A112-01A-11R-A131-07	0.00668293187331534	0.0279368569040784	0	0.0413715770353508	0	0.166559869560533	0	0	0.0199011332905228	0	0	0.0751504801824666	0.079090114674055	0.176536066202979	0.0243819055856156	0.171996358955549	0.00333708761423626	0	0.161327204340379	0	0.0370278952449468	0.00870051853597318	0.708	-0.0115188206795094	1.08281728191423
TCGA-2Y-A9GY-01A-11R-A38B-07	0.00419610349940281	0.00299796797225911	0.0240260427733313	0.310661979301553	0	0.0277735425227235	0.0531374695994054	0.0386394171363306	0.0798834569529293	0	0	0.0345136553425702	0.0118086179758561	0.218351451769947	0.0590552658492061	0.118096677136446	0.0168583521680402	0	0	0	0	0	0.126	0.0939048437217714	1.06469731897169
TCGA-G3-A3CK-01A-11R-A213-07	0.0507986538291813	0	0.00102685124706291	0.346677294706626	0	0.0660205571954987	0.0225123650401039	0.0036580199907541	0.0119807477936038	0	0	0.0606349541993762	0.0288792565092365	0.0798531392559385	0.129111570282547	0.0969327938270167	0.00139678917858463	0	0.0949569038007337	0	0.00556010314373555	0	0.261	0.0458546338426938	1.08603700433571
TCGA-UB-A7MD-01A-12R-A352-07	0.053149266156933	0	0.0060917879505371	0.045335000579564	0	0.155111705220759	0	0	0.0665532200270829	0	0	0.0773289213637518	0.0101011714044365	0.115659121181976	0.108837984252688	0.23470858049886	0.084499000900812	0	0	0.0382391446598871	0	0.0043850958027121	0.158	0.0798671315628726	1.0572593862423
TCGA-ZP-A9D1-01A-11R-A38B-07	0.0238428946302791	0	0	0.079995758254816	0	0.460559788046841	0	0	0.0489749155349911	0	0	0.0729089762929184	0.00204902634691281	0.104658878061455	0.0401498184753837	0.106090559577812	0.0151655962993672	0	0.0421991714956432	0	0	0.00340461698358086	0.513	0.00845149988869966	1.11273327819923
TCGA-DD-AAW2-01A-11R-A41C-07	0.0242892250147131	0	0	0.0655697188170814	0	0.108417955454411	0	0	0	0.00797451093145908	0	0.150722315479549	0.0440483232198067	0.0720118482333204	0.110357730130531	0.117270297239889	0.00993879052116184	0	0.288508347344781	0	0	0.00089093761329663	0.539	0.00531272336288667	1.09991219213632
TCGA-DD-AACV-01A-11R-A41C-07	0.00841752298241611	0	4.82316267375405e-05	0	0	0.331306733869337	0	0	0.0226526120092764	0	0.0561747718235863	0.0551157530329607	0.0524387335371218	0.0245909725351404	0.0572450651161285	0.193687842891685	0	0.006402646419285	0.189415089893149	0	0.00250402426317673	0	0.906	-0.0281729871970144	1.0940293962798
TCGA-MI-A75G-01A-11R-A32O-07	0.0377290353698844	0	0	0.0221080659158998	0	0.192851118156461	0.00725789932580564	0	0.00677107867995909	0	0.0142199730618096	0.0240207115206686	0.0434611618255793	0.120954990244296	0.0745971206666483	0.239104994253871	0.0066950095595427	0	0.210228841419574	0	0	0	0.444	0.0163022694968826	1.07291352097188
TCGA-ZS-A9CG-01A-11R-A37K-07	0.0790122918063597	0	0.00941146280115694	0.091525984425133	0	0.131721922709672	0	0	0	0.0305357247047959	0	0.114717275542575	0.0192957315120258	0	0.127489996754971	0.273441848673358	0	0	0.115462891669826	0	0	0.00738486940012612	0.529	0.00645683379128142	1.08992443373641
TCGA-BC-A10X-01A-11R-A131-07	0.109951686306992	0	0.00290606805081012	0.101421202579369	0	0.168799391782123	0	0	0.0159943033432472	0.0164009188171684	0.00521146532880103	0.0154622458371774	0.0922365009175869	0.0441635976941101	0.0645769921680164	0.338549110297942	0	0	0.0243265168766568	0	0	0	0.203	0.058340645153018	1.06040118558649
TCGA-5R-AA1C-01A-11R-A41C-07	0	0	0.00152359394887108	0.254997146275547	0	0.0780957983191734	2.91830018146467e-05	0.0126209677815757	0	0	0	0.0470510756854476	0.0174818219024896	0	0.110928194050241	0.32205578018168	0.00862632005267283	0	0.141922618350662	0	0	0.0046675004498244	0.491	0.0111439423701331	1.08772123704037
TCGA-BW-A5NQ-01A-11R-A27V-07	0.0653084286160425	0	0	0.330175403593579	0	0.0400300425456982	0.101246337530569	0.0643587107333517	0.0424150721756528	0.005452496860862	0	0.0154964495753617	0.0046588433432793	0.0598706943280175	0.11080482016912	0.0837250688342061	0.0633653491371468	0	0.0130922825571133	0	0	0	0.018	0.210701823919696	1.01085901150954
TCGA-DD-AACG-01A-11R-A41C-07	0.0225271157420979	0	0.00603814672966949	0.0867193839916508	0	0.194346072468306	0	0	0.0145333428162187	0.0689290022588368	0	0.00445087517763218	0	0.240681344999326	0.0197630528854159	0.290415660458847	0.0282381929712077	0	0.0233578095007918	0	0	0	0.094	0.112872634884704	1.05480278983084
TCGA-DD-A3A5-01A-11R-A22L-07	0.0286739508186489	0	0	0.427194015076343	0	0.0160502784379332	0	0.0328088070869102	0.0309189780504764	0	0	0.109685954646683	0.0361294146855251	0.0118266966911718	0.033860601213083	0.172939621827754	0.0111407089873715	0	0.088770972478101	0	0	0	0.744	-0.0143312819779557	1.12772066921868
TCGA-DD-A1EG-01A-11R-A213-07	0.102027155689216	0	0.0402340356327352	0.0905559770440714	0	0.143442269008134	0	0.0102607450214425	0.0617994398032853	0	0	0.0697077327765021	0	0.218503196177664	0.0933765951501827	0.0889358732334873	0.0213624439837707	0	0.0485859181848769	0	0	0.0112086182946317	0.013	0.235635222648418	0.990740391572059
TCGA-ZS-A9CF-02A-11R-A38B-07	0.0629361032537878	0	0.00264485244402361	0.0657841981579512	0	0.364456208905516	0	0.0124958717693217	0.0501614849592576	0	0	0.0562029591926487	0.0172808944309817	0.000468002787165859	0.0922915999420544	0.178901345973207	0.0503202887295428	0	0.0460561894545422	0	0	0	0.584	-2.59568733109188e-05	1.09596974798091
TCGA-MR-A8JO-01A-12R-A36F-07	0.0426296271698429	0	0.000743605538922657	0.14021163703194	0	0.291831111952935	0	0.00458882868220304	0.0832459959858626	0	0.00903645887108293	0.024602407415964	0	0.149616443132219	0.0873191441306602	0.13371560077361	0.00499997443925379	0	0.0274591648755048	0	0	0	0.024	0.197992045179832	1.01655469557346
TCGA-DD-A115-01A-11R-A131-07	0.0255790058083134	0	0.00212606104583503	0.0868439796479758	0	0.215946040574135	0	0.0299105880483685	0.0661567132187842	0.0220561214576392	0	0.0706008917445261	0	0.111636487340345	0.110871637813592	0.142602973288445	0.0361148745743008	0	0.0795546254377404	0	0	0	0.268	0.0447087680784435	1.07417138077426
TCGA-CC-5259-01A-31R-A213-07	0.0110755504880252	0	0.0203106504280335	0.216064326681809	0	0.249037521645716	0	0.0129293734055572	0.0962920793257975	0.00855863335437748	0	0.040076345147399	0	0.197388816682707	0.0664691045802029	0.0626009496883577	0	0	0.0174605033321919	0	0	0.00173614523982593	0.384	0.0251548615004568	1.10693889435237
TCGA-GJ-A6C0-01A-12R-A311-07	0.00660660261107603	0	0	0.0248363016548774	0	0.0441007982658578	0.0129447728788147	0.0335302982691328	0.0409281758987874	0.00791986923769092	0.017216205834006	0	0	0.637991190278003	0.0705282848484804	0.0954788291871808	0.00265344781941814	0	0.000992766516905416	0	0	0.00427245669976884	0.014	0.225403337611381	1.0635674738026
TCGA-ED-A8O6-01A-11R-A36F-07	0.000991947390046777	0.0116918001351608	0.0185787238324683	0.112642281645678	0	0.215677510509986	0.00131344103268205	0.010600376899885	0.0864534119719074	0	0	0.0121712408018291	0.0128781550374561	0.181825152442187	0.0776175196559539	0.12127418862043	0.0424954595374247	0	0.093788790486905	0	0	0	0.213	0.0564942910497754	1.06372450758528
TCGA-DD-AAEE-01A-11R-A41C-07	0.0549485183933128	0	0	0.0063460784119394	0	0.155321226079193	0.0202496958308295	0	0.00332250474160146	0.0299750759306305	0.0305660705068755	0	0.018349970496519	0.2249808862481	0.103547886153386	0.12208486657175	0.022374985010998	0	0.207932235624866	0	0	0	0.181	0.0696211043242561	1.05756538743474
TCGA-G3-A7M6-01A-11R-A33R-07	0.0501377766691193	0.0182398556934763	0	0.107033753829643	0	0.347998293659297	0	0.0137497497872037	0.0519572191394287	0	0	0.0263115757913366	0.0106026198157227	0.0956869219002215	0.0677966493313064	0.146387830497961	0.0308867668980785	0	0.02657099464369	0	0	0.00663999234351462	0.118	0.0970745919302167	1.05684233981576
TCGA-ES-A2HT-01A-12R-A180-07	0.0155581878962041	0.00411171953343247	0.0235504888858703	0.0570483762253805	0	0.1612556170637	0	0.0751680593461448	0.0709286936141786	0	0	0.0404054572235512	0.0130100345142824	0.0992460288578872	0.102365898760779	0.300994740696136	0.0113118934308662	0	0.0229493651821266	0	0	0.00209543876946122	0.32	0.035323480253371	1.07644923470494
TCGA-G3-AAV4-01A-11R-A38B-07	0.0096802728085427	0	0	0	0	0.363868763404705	0	0.0240083679377725	0.00567818518714272	0.0571438864368524	0	0.0482419497383092	0.0557009638701628	0	0.109247212903042	0.170140528973926	0	0	0.154591092077773	0	0	0.00169877666176987	0.569	0.00193491606829461	1.09024878649525
TCGA-WX-AA44-01A-11R-A39D-07	0.0794112533906703	0	0.00573573509047333	0.04141016167847	0	0.294646276036883	9.60913670930108e-05	0	0.0347860321168323	0	0.000714299490727609	0.00828919790081011	0.0050209364412381	0.168952786693068	0.150491311127166	0.132756359140445	0.0249581266370276	0	0.0527314328890961	0	0	0	0.237	0.0506090213312261	1.07429104021901
TCGA-ZS-A9CE-01A-11R-A37K-07	0	0.0593932485909965	0.0118843654028019	0.0149258994896647	0	0.120231783349776	0	0.0990829891768377	0	0	0.011875508403921	0.0369683321437932	0	0.0754176905453227	0.196962822546642	0.299917269749957	0.00548697269817393	0	0.0592933204109683	0	0	0.00855979749114437	0.385	0.0250709778130066	1.09289737208796
TCGA-FV-A2QR-01A-11R-A213-07	0.0443880995983136	0	0.024134237397728	0.129564826210616	0	0.0529375066150782	0.0185343502467033	0.0173614878221106	0.0271211476121932	0	0	0.0388040794382054	0.0014460472287201	0.239649320966657	0.0863795123873294	0.236527035876218	0.0164322482325853	0	0.0389957120729982	0	0	0.0277243882945432	0.103	0.10521671639129	1.05078277794302
TCGA-DD-A4NN-01A-11R-A28V-07	0.00585489833563673	0	0.02026787112984	0.0585960712482645	0	0.142411056361749	0	0.00606703331656084	0.0363218569517355	0	0.0563308564948267	0	0.0381682497368718	0.186658458515381	0.034423665256622	0.279514898479223	0.0276382739202873	0	0.0968462986726069	0	0.0109005115803945	0	0.349	0.0315018014891182	1.07210252572644
TCGA-ED-A4XI-01A-11R-A266-07	0.0295786606621444	0	0	0.148865792045896	0	0.179347518864712	0	0	0.0438133165779771	0.00861001609413561	0	0.0341113732404131	0.0352615588400814	0.0820494529369268	0.123317570066241	0.20711091492749	0.0692198238978725	0	0.0387140018461109	0	0	0	0.267	0.0450709475501938	1.07118282974974
TCGA-WQ-A9G7-01A-11R-A37K-07	0	0.0408668024748616	0.0351137698404894	0.0761338527490879	0	0.146150633227399	0	0.049431442686954	0.0259046639262712	0	0	0.0740362751416743	0.0183165506063389	0.247762903852122	0.0554564960742037	0.187271446481959	0.00820638538714082	0	0.0326919092567683	0	0	0.00265686829473028	0.145	0.0865605355609507	1.05678544652317
TCGA-DD-AAE0-01A-11R-A41C-07	0.0183946730034733	0.0134312226960052	0	0.0736792678789294	0	0.133538751645624	0	0	0.0394963154888784	0	0	0.0944315356982063	0	0.392921548145883	0.0966795500559072	0.107249748863031	0	0	0.0301773865240616	0	0	0	0.081	0.130261821347254	1.06197473999745
TCGA-DD-AADR-01A-11R-A41C-07	0.0057651552618979	0	0.00482829251168601	0.114355253274746	0	0.374690434056198	0	0	0	0.0938401428370643	0	0.04453795879392	0	0.111542205457328	0.0460353539735915	0.142886459821473	0.0320168955620012	0.000479909956858907	0.029021938493235	0	0	0	0.271	0.0440823067942678	1.09204001486544
TCGA-DD-A39Y-01A-11R-A213-07	0	0.00726647477764783	0.0174080534027276	0.0945792047001262	0	0.186266334943358	0	0	0.104778688772063	0	0	0.0725264626947994	0	0.112975259317737	0.0322288366529309	0.258515016652873	0.0773476605314985	0	0.0361080075542382	0	0	0	0.725	-0.0128534575393136	1.09433705554695
TCGA-DD-A73A-01A-12R-A32O-07	0.00224013438688864	0	0	0.208842704505867	0	0.349792427428595	0	0	0.0173466482725481	0	0	0.0751402742273005	0.0170941914311786	0.0514932676864771	0.0507619205114244	0.123963601226266	0.057997370670412	0	0.0453274596530419	0	0	0	0.448	0.0159932989065325	1.1079690049849
TCGA-DD-A119-01A-11R-A131-07	0.0417244589129322	0	0.00462434357629335	0.0867619704794936	0	0.263100690205869	0	0	0.0133941147737765	0	0	0.0582838758025701	0	0.246129090414044	0.0386292157132102	0.168475511800956	0.0436869340610866	0	0.0351897942597671	0	0	0	0.103	0.104863216245148	1.05237704257473
TCGA-DD-A1EI-01A-11R-A131-07	0.0411973260911502	0	0.000505428943143307	0.050023603188801	0	0.262047782950563	0	0	0.0418892832779983	0.00750016665144915	0	0.0841495605578369	0.0149948804868262	0.117998857339928	0.0567883795576479	0.195364684573999	0.0251600464592992	0	0.0948952167010588	0	0	0.00748478322029797	0.507	0.00880052466770898	1.07993380642521
TCGA-BC-4072-01B-11R-A155-07	0.0117230744527907	0	0.00115844036035743	0.225705020893993	0	0.15265401827273	0.055373815024258	0.034279712563588	0.0380416777782323	0	0	0.0452215603869564	0.00105935738374548	0.0774656194602445	0.0770324240858071	0.147498304956978	0.0482636995988163	0	0.0672362436541688	0	0	0.0172870311273337	0.098	0.111066831828613	1.04598028777506
TCGA-ED-A7XP-01A-11R-A352-07	0.0532634751397491	0	0.00393786215218814	0.0873029002795433	0	0.123813711912511	0	0	0.0477417782698599	0	0	0.0768135706161243	0.00381613112231986	0.126802172477003	0.0844157705292592	0.213469799485898	0.105252225209552	0	0.0727120096451905	0	0	0.00065859316080131	0.236	0.0507877416937418	1.06139694987916
TCGA-DD-AACN-01A-11R-A41C-07	0.097907986829376	0	0.00774019924246266	0.0864891118567738	0	0.2733795453229	0	0	0.00292563911792622	0	0	0.0640417022458292	0.018385419010667	0.0493091240339901	0.172574199965347	0.0979881599727063	0.0464140546810915	0	0.0828448577209304	0	0	0	0.147	0.0844408544540395	1.06251930029173
TCGA-DD-A73E-01A-12R-A32O-07	0.0992617935891626	0	0	0.0158568976642171	0	0.100866381052721	0	0	0	0.00600303408241343	0	0.1032391149736	0.012719861652498	0.0372376450547477	0.0489153406625169	0.160730131852395	0	0.0258843153678781	0.38928548404785	0	0	0	0.573	0.00117552719549607	1.10291832260561
TCGA-RC-A6M3-01A-11R-A32O-07	0.160060197609678	0	0.0736030948341882	0.121223096300846	0	0.158184678656015	0.0734156046131546	0.0453367864279328	0.00251455956324371	0	0.0382846952319812	0.00109779219158396	0.00218226661666159	0.104521955925597	0.055288290330529	0.136779195905785	0.0194872430256322	0	0.00802054276717223	0	0	0	0.554	0.00316809899668984	1.08606878657349
TCGA-XR-A8TF-01A-11R-A36F-07	0.0613829426619031	0	0.00819426293837615	0.274654673768423	0	0.0804374340149256	0.0504399037440558	0.0848410576572603	0.00404110367416737	0.0418039939831293	0	0	0.021440567976546	0.0404895861564049	0.0908377471751174	0.241436726249691	0	0	0	0	0	0	0.742	-0.0141302659265614	1.10504172213537
TCGA-CC-A7II-01A-11R-A33J-07	0.0859105241642734	0	0.0109542147804763	0.0676156548080144	0	0.0340848997372097	0	0.0198085540444058	0	0	0	0.0605995224821772	0	0.323893540741044	0.0290316873581761	0.203287246192896	0	0	0.0400802120734982	0	0.124733943617828	0	0.087	0.122676267002649	1.05215315051829
TCGA-DD-AACU-01A-11R-A41C-07	0.00313780080887029	0.00513113766533035	0.0118838477548205	0.121207534767773	0	0.324081279868327	0	0	0.0415763050341043	0	0	0.0245989536602024	0.0116449980756988	0.0579932835407986	0.146302523311931	0.0810078131853413	0.11889826676637	0	0.0525362555604331	0	0	0	0.303	0.0378842493954241	1.08439266520351
TCGA-5R-AA1D-01A-11R-A38B-07	0.0781956507632837	0	0.0138782670825201	0.066613063764623	0	0.309862619756436	0.00250121288960314	0	0.0127394914526069	0.0107637099651599	0	0.042925154583575	0.0219145152092402	0.0699772229746047	0.0300222800537419	0.25571662174212	0.0136639859981512	0	0.0692047402443516	0	0	0.00202146351998238	0.192	0.062658675585581	1.05777646778941
TCGA-DD-A1EC-01A-21R-A131-07	0.0170655892930215	0	0.0103694199248305	0.201724396635982	0	0.0299637929342761	0.051830542344827	0.0656223413525388	0.0868734136451759	0.0775691303256334	0.0491010573927431	0.0397350394654434	0	0.162466325474415	0.0844591777055023	0.0861020920481564	0.00416630603976677	0	0.0329513754176884	0	0	0	0.00600000000000001	0.274872179770512	0.982355325177633
TCGA-RC-A6M4-01A-11R-A32O-07	0.0493379693555986	0	0.00946641839332509	0.0337824874144522	0	0.0715209499767817	0	0	0.0247480985781545	0	0	0.0628830642967268	0.00437095556189512	0.161886361664041	0.159307863900868	0.323144524392387	0.0230005974686701	0	0.0727835813002593	0	0.00376712769684059	0	0.315	0.0367819219137847	1.09079802811378
TCGA-DD-AADA-01A-11R-A41C-07	0.133391645193497	0	0.00596950449404488	0.198614990430288	0	0.306156119139772	0.0189578575475124	0.0192490686669915	0.0258364012204504	0.00361379297849683	0	0.0193069080694289	0.000659821070997318	0.0354083845434277	0.0754288934006466	0.109460970928473	0.0277856110488493	0	0.0201600312671233	0	0	0	0.413	0.0202906505801078	1.10077338933421
TCGA-G3-A6UC-01A-21R-A33J-07	0.0351680891078348	0	0	0.0397413934960081	0	0.148436698821397	0	0	0.00117358641428091	0	0	0.108233661569241	0.0486470319246507	0.0711718654129692	0.120616737343399	0.129479891518094	0.0193376485593779	0	0.277993395832746	0	0	0	0.535	0.00584363300757168	1.08967930654412
TCGA-DD-A4NS-01A-11R-A311-07	0.0702961160583536	0	0.0303038243414062	0.221448906568392	0	0.25374925733119	0	5.5441893838901e-06	0.0181521864934111	0.00670311602927642	0	0.0233208150179028	0.0149868866095895	0.0784888606027564	0.0741857106518261	0.153820356167133	0.0269039734069108	0	0.0267021383379953	0	0	0.000932308194472435	0.087	0.121510511042836	1.04540187577345
TCGA-DD-AADI-01A-11R-A41C-07	0.0405494537648942	0	0	0.148317347124616	0	0.2817400906934	0	0.0128242156088974	0.025253639975266	0.0589602417293156	0	0.0785934323286923	0.00681480000197938	0.0447073766876199	0.109287700904353	0.0877114336501484	0.0379840628193096	0	0.0636187528551531	0	0	0.00363745185635562	0.084	0.127945990459391	1.05366525904973
TCGA-RC-A7SK-01A-11R-A352-07	0.0222308246802444	0	0.00501004495242166	0.0882283411393293	0	0.0591805674591969	0	0	0.0133678501634423	0.0045320196646918	0	0.0232489489209046	0.00757737006531592	0.148447117179924	0.113156016461815	0.148023838657699	0.0224766820974476	0	0.330495049740368	0	0.0140253288171999	0	0.783	-0.0174096730330274	1.10539791386429
TCGA-G3-A7M7-01A-12R-A352-07	0.111118167654954	0	0.0176273530255615	0.0775188988426576	0	0.172189568561811	0	0	0.0640813571776963	0	0.0203707047515507	0.0391113411360768	0	0.186797004069065	0.0435395539664701	0.180538951067262	0.0522345501418157	0	0.0348725496050793	0	0	0	0.578	0.000602076589979125	1.08353540952514
TCGA-2Y-A9H4-01A-11R-A38B-07	0.0162452524009887	0.00535298608443092	0	0.127001323803362	0	0.204532349986421	0	0	0.0557951809632519	0	0	0.0792072409468861	0.00290025996049925	0	0.0592090681401747	0.219903620532543	0.154584483732961	0	0.075268233448482	0	0	0	0.517	0.00795962561103425	1.08091491995761
TCGA-BC-A10S-01A-22R-A131-07	0.016061683749598	0.000709829229158405	0	0.223109951475002	0	0.152703772892376	0	0.0157188000951029	0.0176316300996734	0	0	0.0650139448129824	0.0100449083604009	0.0549113802255509	0.030933720452904	0.371397908922434	0.00402751952560615	0	0.0358807929516971	0	0	0.00185415720751429	0.36	0.029033138936701	1.08713667304227
TCGA-ZP-A9CZ-01A-11R-A38B-07	0.0591318522179452	0	0.00329075446042391	0.115498999666146	0	0.236852438369743	0.0132033639470691	0	0.0187212613127624	0	0	0.0510823266649469	0.0124305833499685	0.0415866243435521	0.166426408577909	0.128487341643014	0.0421494662946245	0	0.105055084292348	0	0	0.00608349485954631	0.15	0.0832162257003508	1.06024420383748
TCGA-DD-AAEA-01A-11R-A41C-07	0.0395016519562011	0	0.00079777545312997	0.227484062534693	0	0.157464212322875	0.0150901875364035	0.0303919998407714	0.0117589005197305	0.0202457037312016	0	0.0595299912834035	0	0.124562709785099	0.147516207980901	0.0742385541094962	0.00875896600304273	0	0.0812002561600151	0	0	0.00145882078303764	0.104	0.103166026204058	1.0627699763331
TCGA-EP-A3RK-01A-11R-A22L-07	0.0178517383987497	0	0.0495763577371372	0.173980838525809	0	0.0967142018938575	0.00889008811806382	0.0423438327203158	0.057593239349649	0	0	0.0903029678119406	0.0230028077203261	0.100102739509623	0.0667373286442565	0.165218200682283	0.034608174255532	0	0.0730774846324576	0	0	0	0.077	0.132387684471277	1.03171555340829
TCGA-ZP-A9D4-01A-11R-A37K-07	0.0739052018282842	0	0	0.012786332827473	0	0.166658333394128	0	0	0.00801129637463005	0	0	0.0282648734201216	0.0443599666234974	0.0390005968198546	0.172754649538354	0.184440806997815	0.0200573822040621	0	0.232189514076166	0	0	0.0175710458956149	0.374	0.0263182286048709	1.08077816698861
TCGA-RC-A7SF-01A-11R-A352-07	0.02033909622218	0	0.0020793770783615	0.13924947849298	0	0.219452676482818	0	0.032518454673143	0.0637350270889976	0	0	0.108262656826599	0	0.176031419492712	0.142724358914099	0.0310811569875913	0.0117086085851886	0	0.0496609377245003	0	0.00195488036431957	0.00120187106651037	0.189	0.0643150497994719	1.08841661619871
TCGA-2Y-A9H8-01A-11R-A39D-07	0	0	0.0241927768681618	0.26092805987506	0	0.0800449936371018	0	0.0822161803771148	0.0872057025526439	0	0	0.0764124372099809	0.0189781878031533	0.130352326365655	0.0619900544626981	0.145868381238705	0.00999634915281106	0	0.0218145504569146	0	0	0	0.18	0.0699354318741227	1.07719634452423
TCGA-5C-A9VG-01A-11R-A37K-07	0.0986979112934816	0	0.00858514323110523	0.0350939513303752	0	0.244658422220058	0.00337777565740166	0	0	0	0	0.0496507695088206	0	0.122389208582713	0.0455498669047266	0.245434419455179	0.00158959892670659	0	0.144972932889432	0	0	0	0.587	-0.000163311205792024	1.07752105490724
TCGA-2Y-A9GV-01A-11R-A38B-07	0.0381599992584319	0	0.00155647650631977	0.0887428118426199	0	0.195309252991875	0	0	0.0658792306067949	0	0	0.0263996607226067	0.00354111573796694	0.0378798684309515	0.0565220251974781	0.450211565316537	0	0	0.0354524425638276	0	0	0.000345550824590512	0.341	0.0331975996810644	1.08132926553866
TCGA-DD-AACZ-01A-11R-A41C-07	0.00244380332870935	0.0216745646825601	0.0155160295484536	0.118332978748052	0	0.140338777559689	0.0182226997143168	0.0231959901442432	0.0263076606282634	0.0509251680359022	0	0.0339672218760189	0.0233240687482051	0.191027785868068	0.0467609431436838	0.208550721567595	0.0176174208684265	0	0.0617941655378138	0	0	0	0.031	0.188775847915403	1.00954381650653
TCGA-K7-AAU7-01A-11R-A38B-07	0.0752190801991314	0	0.00700550071909606	0.0181722487561238	0	0.15990569951241	0.00202886436818256	0.053298656903799	0.0208945236972411	0	0	0.0221398803563656	0	0.308779230826503	0.0756929909575902	0.131509531805185	0.0384331852060727	0	0	0.0151240908347683	0	0.0717965158575317	0.168	0.0761338140079719	1.07035251895048
TCGA-DD-A39X-01A-11R-A213-07	0.045665025288249	0	0	0.0607998501967267	0	0.222221468881534	0	0	0.0503105603763799	0	0	0.0537336217162632	0.014567472159355	0.188856923275605	0.0709403279055973	0.227354007318034	0.0272850910498661	0	0.0382656518323896	0	0	0	0.344	0.0321298235787486	1.07731190101598
TCGA-DD-AACA-02A-11R-A41C-07	0.00524666683926992	0	0.0106385237834507	0	0	0.221027108121957	0	0.0154912607212592	0.0526821108130324	0	0.0368889536618755	0.107301431674119	0.0239140687533921	0.241537648848602	0.0357132740767964	0.124847300831914	0	0	0.116695200561065	0	0	0.00801645131326628	0.189	0.0643157109327021	1.06700479661831
TCGA-DD-AAD8-01A-11R-A41C-07	0.0138155712647926	0	0	0.0869337607934997	0	0.267577720775483	0	0	0.0170223317933984	0.0368317746095127	0	0.0733119881038183	0	0.0402415217719513	0.0633598492508446	0.330675069748201	0	0	0.0656446950843156	0	0.00117109014611148	0.00341462665807135	0.735	-0.0136934000677894	1.09954693380923
TCGA-DD-A3A8-01A-11R-A22L-07	0.017481655890661	0	0	0.056391674711476	0	0.134617964337263	0	0	0	0	0	0.078504982736036	0.0542585304989903	0.158430739747605	0.18037586215146	0	0.00834771259761564	0	0.311590877328894	0	0	0	0.198	0.0601671578484518	1.08591025290131
TCGA-DD-AADY-01A-11R-A41C-07	0.0498598592705257	0	0	0.0787922326648302	0	0.329280280070459	0	0.00771521974457629	0.0182726718659419	0.0138238159320604	0	0.0310688852650822	0.0083175952161203	0	0.131347572791575	0.226920386533242	0.0744541820599671	0	0.0301472985856195	0	0	0	0.663	-0.00678424066377061	1.09811861840772
TCGA-DD-AACB-01A-11R-A41C-07	0.00261501170708477	0	0.0151316021219878	0.418822196576171	0	0	0.0546051593964706	0.035722218814946	0.0596540911649608	0.037065420842238	0	0.0469054889563822	0.0158343839160306	0.0624884761285363	0.0854905807705566	0.122460819881005	0.017929644996829	0	0.0252749047268008	0	0	0	0.183	0.0682881543310454	1.09068001342512
TCGA-ED-A459-01A-11R-A266-07	0	0.0129633841188007	0	0.00722837090446641	0	0.121868559497767	0	0.0189752555131714	0.00711218729731929	0	0	0.0660571060078064	0.0350814496879241	0.190846933950047	0.0810681038610799	0.366622781992296	0	0.0657722156970563	0	0.0264036514722647	0	0	0.298	0.0395926171523914	1.09458503498459
TCGA-ED-A7XO-01A-11R-A352-07	0.0727174652855063	0	0.157734913010295	0.123071057206504	0	0.135881664770768	0	0.0219922146063858	0.0227346285224112	0.00224501618349593	0	0.0727060681681341	0.0155022261891276	0.0229370439622512	0.057628172202653	0.169739116966298	0.031147668046685	0	0	0.069924812948689	0	0.0240379319307958	0.004	0.291400142113531	0.968350469138463
TCGA-XR-A8TC-01A-11R-A36F-07	0	0.0157996220375321	0	0.0144905700747902	0	0.482939162397392	0	0	0	0	0	0.0416131174597018	0	0.0211888941672302	0.0681047424368039	0.259078821429678	0.0515617142881892	0	0.0452233557086834	0	0	0	0.911	-0.029171433397813	1.10975108509084
TCGA-G3-A3CH-01A-11R-A22L-07	0.124738582638089	0	0.0134269011590764	0.113343932357936	0	0.268245918828214	0	0.00619360445547274	0.0393910590194639	0.0189390240435239	0	0.0538665573922582	4.39195453633476e-05	0	0.0863206919703156	0.172881205739195	0.0224861206722661	0	0.0801224821788266	0	0	0	0.423	0.0185498545171832	1.08431045631962
TCGA-DD-A73F-01A-11R-A32O-07	0.0107804369356459	0	0.00357176552703237	0.321536861281721	0	0.21813406723698	0.0133406142882479	0.0149815152938634	0.026492216714475	0	0	0.0611339014126956	0	0.0694936426001185	0.0920860665556874	0.13257576387087	0.0110139309611978	0	0.0239502942171577	0	0	0.000908923104307993	0.024	0.197807229323828	1.03013254299425
TCGA-2Y-A9GW-01A-11R-A38B-07	0.0276361611373261	0	0.0055058550171567	0.0156971262932205	0	0.183381376445542	0	0	0.047952972201202	0	0	0.0207165998320181	0	0.463005981067375	0.0777756000627887	0.022865358687172	0.100563202556146	0	0.0296338146109379	0	0	0.00526595208911463	0.003	0.318228015903503	0.969911376704221
TCGA-DD-A4NL-01A-11R-A28V-07	0.033989677016816	0	0	0.110022475990028	0	0.303478075675039	0.00156338956890435	0	0	0	0	0.0259650859568615	0.000750010703512441	0.0888808167108768	0.034882199503659	0.348625450810479	0	0	0.0518428180638244	0	0	0	0.521	0.00699725318061758	1.09082858474913
TCGA-G3-AAV6-01A-21R-A37K-07	0.0279841386989189	0	0.00548507241256065	0.117968452289326	0	0.195291519571279	0	0.0167263740025173	0.0155718335662945	0	0	0.0405969105667228	0	0.419543562355104	0.0299381419943829	0.0647152000674718	0.00848704883281535	0	0.0576917456426069	0	0	0	0.317	0.036118808020587	1.10320679296079
TCGA-DD-A4NA-01A-11R-A266-07	0.0357121621714933	0	0.00219145103734651	0.02124073955883	0	0.175335295267956	0.00253266524595029	0	0.0433609108789106	0	0	0.0747957501745833	0	0.233268969116061	0.0788373214418855	0.262598774283068	0	0	0.0396818214995766	0	0	0.0304441393243392	0.214	0.0554079632702218	1.07584785751124
TCGA-ZS-A9CF-01A-11R-A38B-07	0.0208242680468692	0.000574008377735936	0	0.0659941028078343	0	0.328378548232304	0	0	0.0793706385017373	2.67392499314909e-05	0	0.0601405487871536	0	0.0554116091964615	0.105841500563527	0.159681489230663	0.0778789681763147	0	0.0458775788294673	0	0	0	0.277	0.0429853054871676	1.0784344336764
TCGA-CC-A5UD-01A-11R-A28V-07	0	0.0305930598083117	0	0.177179233832175	0	0.101339884099922	0	0.0552736767981674	0.0297366633730136	0.0617779054813426	0	0.0552032095603458	0.00931150789026002	0.0264539581494432	0.154232849927918	0.219402564840094	0.000821194901904361	0.000275195769605176	0.0783990955674976	0	0	0	0.513	0.00836391322317006	1.10029843517586
TCGA-DD-AAVQ-01A-11R-A41C-07	0.0828243091438807	0	0.0542148724773117	0.178136593097862	0	0.112557741169964	0.0242440402125318	0.0850338627086709	0.056299784122899	0	0	0.0218376984525761	0.016470556129478	0.171791505559795	0.0607662102240894	0.05195915447352	0.0300524286545841	0	0.0538112435728381	0	0	0	0.00900000000000001	0.249590733154118	0.984124772493958
TCGA-DD-AADQ-01A-11R-A41C-07	0.0395594214101121	0	0.00178838487900967	0.256233991468295	0	0.0179086326094013	0.0162193205681006	0.0404555656277569	0.106585752292193	0	0	0.081395331222744	0.00306554471383349	0.12408453728132	0.0894246308732336	0.140942968346727	0.0129330867579017	0	0.0694028319493723	0	0	0	0.536	0.00572796631627046	1.09625241845129
TCGA-CC-A123-01A-11R-A131-07	0.000830743973006595	0.0077178511837958	0.00265150257100006	0.0439940550078812	0	0.285969140538763	0	0.00752394636461066	0.0435462171343635	0	0	0.111254059079811	0.0302098238079929	0.132679072052688	0.0186599436794516	0.245093793067908	0.0303914427819525	0	0.0394784087567752	0	0	0	0.343	0.0324665952734264	1.08221287839101
TCGA-DD-AAVR-01A-11R-A41C-07	0.0630227372986354	0	0.00348438976394898	0.0767308039176017	0	0.41704083293303	0.0426996321129807	0	0.0315558572630069	0	0	0.0136368444056879	0.0173884917094555	0.00618504120627769	0.0436676291874813	0.1532968318074	0.0864242026849057	0	0.0302772015098451	0	0	0.0145895041997438	0.087	0.121043477275566	1.04389271219816
TCGA-DD-A3A3-01A-11R-A22L-07	0.0354636384320935	0	0.00793919784088631	0.0670697447653627	0	0.297512285883406	0	0	0	0.0143864557376791	0.0142963165703818	0.0195362777905499	0.00223953435091899	0.13058307074211	0.0774738846002215	0.220787287735748	0.0592439480027565	0	0.048816147533867	0	0	0.00465221001401842	0.166	0.0777949321548789	1.05448764275791
TCGA-DD-AAD2-01A-11R-A41C-07	0.0491282955838145	0	0	0.0799112310959556	0	0.244865318487572	0.0128254720286642	0.00661144902670981	0.0429909076645682	0	0.00396545420482838	0.0273556468479293	0.0150572968998665	0.243511132868344	0.0950295457018169	0.131013122063643	0.018607170022926	0	0.0291232182033304	0	0	4.73930003072877e-06	0.107	0.101831912144527	1.05342430059241
TCGA-DD-A1EB-01A-11R-A131-07	0.0148473717305403	0	0.00154031710420923	0.192038938956475	0	0.112458655937183	0	0	0.00167788046611078	0	0	0.0909341258897098	0.0631856734071368	0.0716205664851665	0.135694263647617	0.116792270613353	0.0105888566854193	0	0.188621079077079	0	0	0	0.41	0.0213712438845029	1.08566363406026
TCGA-DD-AACO-01A-11R-A41C-07	0.00991432722266177	0.0139266715482791	0.0011550876273702	0.0722792114266198	0	0.213307833324526	0	0.00378469266173782	0	0.0565220894053316	0	0.0777221554334658	0.0027025758257123	0.0453508926477823	0.0608712311934033	0.199964933714422	0.0335163085723362	0	0.20682468901601	0	0	0.00215730038034217	0.357	0.0298392142944221	1.07263340028585
TCGA-CC-A7IE-01A-21R-A38B-07	0.0755755300242199	0	0.014037305898107	0.179986008884093	0	0.11757721766689	0.0870820254520435	0.0987385278916607	0.0508084974709076	0	0	8.10243482013846e-06	0.0124496056531921	0.212930625792494	0.0474723215057896	0.0650977062610077	0.0382365250647751	0	0	0	0	0	0.175	0.0727851159607442	1.06443784542808
TCGA-MI-A75C-01A-11R-A32O-07	0.0262122141395284	0	0.00471225896027816	0.180720937168081	0	0.247104917664398	0.000421693690025521	0.00113576684670858	0.167498749215129	0.00120837691880847	0.00739527374094818	0.00546873876359747	0.00631443555718339	0.106484457323548	0.0738493717327314	0.152082432201176	0	0	0.0174141298355743	0	0	0.00197624624228458	0.436	0.017274053561899	1.10520807445458
TCGA-DD-AACJ-01A-11R-A41C-07	0	4.60071729068996e-05	0.0056771746942884	0.0902172336011895	0	0.0782674445336823	0	0.0118278750653234	0.0489796168447787	0	0	0.0335604203582892	0.0787506142835446	0.159033322962965	0.00210781888894273	0.32996459673012	0.00417133025588163	0	0.12038825999528	0	0.0064563626961565	0.030551921916652	0.147	0.0840345548828028	1.05669538195427
TCGA-UB-AA0V-01A-11R-A38B-07	0.075842078890939	0	0.00450112803817196	0.0940547504842324	0	0.213538841845213	0	0.0057049831978188	0	0	0	0.0562538623236969	0.00640746061008975	0.0324763132648298	0.120217591964247	0.222571393718129	0.0807643233709623	0	0.0702163263159269	0	0	0.0174509459757439	0.482	0.0117232519583281	1.07693279980639
TCGA-CC-5260-01A-01R-A131-07	0.0255913669404771	0	0.00630070610409894	0.146596388333743	0	0.202937699477861	0	0	0.0613045237016274	0	0	0.0311594201907315	0.0885439131872583	0.0971382773329977	0.0599002925118178	0.178754160862105	0.0615549339065516	0	0.0402183174507301	0	0	0	0.0600000000000001	0.147266214339101	1.02409421928972
TCGA-DD-A1ED-01A-11R-A155-07	0.04361127652765	0	0	0.132408378435002	0	0.249439117586431	0	0.00559346912035354	0.000766599467195418	0	0	0.0657019231351236	0.0522862050079458	0.0391423843386708	0.0586786353466363	0.183812559560193	0.0148524949485716	0	0.108948090327857	0.0389170445569458	0	0.00584182164142511	0.233	0.0511052758999688	1.0640770982806
TCGA-ED-A627-01A-12R-A311-07	0.049261887284231	0	0.00934006760287771	0.278986660307604	0	0.302468201583611	0	0	0	0	0	0.0462795640455766	0.0227762422537793	0.00286842941301179	0.108547802306684	0.142570759858816	0.00881596466690241	0	0	0.0257505220213532	0.000467572874437105	0.0018663257811158	0.084	0.127266869925661	1.06361367027685
TCGA-MR-A520-01A-11R-A266-07	0.0283618419971668	0	0.0021464390474759	0.11655988979604	0	0.215086878523738	0.00593653409727202	0	0.0269870276513682	0	0.0594102904301628	0.00534941956459859	0.00412000110761338	0.109082769807386	0.0597172334911566	0.273208098513395	0.0193678918903232	0	0.0746656840823036	0	0	0	0.503	0.0101016234607803	1.08074285952019
TCGA-DD-A4NJ-01A-11R-A27V-07	0.0566695337854065	0	0.00763536050606183	0.0472291593793572	0	0.229499239148868	0.0164410750032847	0	0.0109989635983558	0	0	0.00701215730506839	0.00906585803321221	0.0781842388008853	0.106788727892792	0.193689119857607	0.181051882304266	0	0.0540718805604795	0	0	0.00166280382435626	0.093	0.113415307154867	1.0347503594082
TCGA-DD-AAD6-01A-11R-A41C-07	0.0196732933297885	0	0	0.0440790059829896	0	0.399980844998536	0	0	0	0	0	0.0412273107406271	0.0339583233211366	0.168435851921731	0.0357397246748519	0.226449742972318	0.00303032454684092	0	0.0274255775111805	0	0	0	0.447	0.0160370688339287	1.09167583891655
TCGA-DD-AAE1-01A-11R-A41C-07	0.0849796778026017	0	0.00932539245160574	0.0892383683841545	0	0.275995001716187	0	0	0.0634965650146067	0	0	0.0645947656992195	0.017249832983224	0.0310329457488332	0.0791689202578348	0.120182512094635	0.101988170334631	0	0.0627478475124662	0	0	0	0.701	-0.0109781558209535	1.08906109418844
TCGA-CC-A3MA-01A-11R-A213-07	0.029446162460898	0	0.00413408204831355	0.0864995761702215	0	0.0793935780753583	0	0.00353500061592878	0.0156747789253671	0	0	0.00808867416040832	0	0.492149895061566	0.10081051305423	0.145842850469256	0.00109504703385837	0	0.0171212595492729	0	0	0.0162085823753212	0	0.688043088289342	0.734327652408735
TCGA-DD-AACW-01A-11R-A41C-07	0.0460691451579383	0	0	0.105358973428715	0	0.30731045205144	0	0	0.036128024516464	0.00175050087873336	0	0.0396201891944201	0.0124538199699155	0.0108881035638887	0.0395897664346255	0.241104952992064	0.0885705746944349	0	0.071155497117361	0	0	0	0.904	-0.0280306351958753	1.09568109789618
TCGA-BC-A217-01A-11R-A155-07	0.00842264410040031	0	0.0106411082149243	0.137433738688387	0	0.290120660424063	0.00238076783523671	0.0220595885499141	0.0322624526636492	0.0290343956558374	0	0.00678126132415275	0	0.117874387173029	0.112058755551688	0.187235379888243	0.0138786432398667	0	0.029816216690608	0	0	0	0.201	0.0595379893433988	1.07674636053889
TCGA-DD-AAW0-01A-11R-A41C-07	0.0258995769307377	0	0	0.0578315926042484	0	0.299058086932719	0.0012650865815902	0	0.0316530371767106	0	0	0.0211210484602173	0.0255571957735249	0.315528880165457	0.0876751175173714	0.0896494134306429	0.00502658575822303	0	0.0387373990473971	0	0	0.000996979621160082	0.048	0.161592982688254	1.03449854011857
TCGA-BC-A69H-01A-11R-A311-07	0.0445218016271863	0	0.00245760316267179	0.0489984080420073	0	0.180666110052278	0	0	0.0629587336744869	0	0	0.0440711781971329	0	0.41436423545136	0.0339986561568563	0.143282804850515	0.0119754353293617	0	0.0104500573468144	0	0	0.00225497610932938	0.04	0.176749155899682	1.0401702446362
TCGA-DD-AAC8-01A-11R-A41C-07	0.00806538240170258	0	0.0093615201211411	0.021137579300482	0	0.185577883028924	0	0.00456134786773807	0.0275342323584129	0	0	0.0987627493010343	0.0398889219263096	0.143540535669433	0.0950395251272729	0.324098554393995	0.00536064348445926	0	0.0163977411144842	0	0	0.0206733839046106	0.151	0.0828969334657102	1.06397390563515
TCGA-DD-AADV-01A-11R-A39D-07	0.0954717510135885	0	0	0.103279383487272	0	0.123493580579042	0	0.0161235077453418	0.0144564769359313	0	0	0.0580413308955182	0	0.162917295680586	0.0432245513402723	0.231062786463891	0.0999469198850535	0	0.0509561006997467	0	0	0.00102631527375663	0.254	0.047314728081891	1.06411800076403
TCGA-DD-AAE2-01A-11R-A41C-07	0.0490727596127126	0	0.00553033342486831	0.255018213837765	0	0.154687890177248	0	0.044107579890015	0.018350638407263	0	0	0.0478189642156441	0.0117717677353521	0.0222251356282091	0.199775737875478	0.13570410772959	0.0286508816626929	0	0.0272859898031612	0	0	0	0.037	0.183065811327417	1.0369463911347
TCGA-2Y-A9GZ-01A-11R-A39D-07	0.0396789225140947	0	0.00462984812375238	0.133034696687413	0	0.0079648543746311	0	0.0611507220229921	0.027370381710965	0	0	0.0637954592556234	0.000494883849473841	0.176223845452301	0.0613357666460739	0.365790576616023	0.00547952997459177	0	0.0530505127720639	0	0	0	0.405	0.0218590318775597	1.08882149569679
TCGA-DD-AAVU-01A-11R-A41C-07	0.00284052380178155	0	0	0.0149421881284531	0	0.0949180675116964	0	0	0.0150702275364979	0.0038121472096089	0	0.0502035637004109	0	0.529723126840748	0.0218983083013699	0.223290703412184	0.00191438628525313	0	0.0413867572719961	0	0	0	0.032	0.187848541558955	1.06866718489906
TCGA-DD-AAEG-01A-11R-A39D-07	0.03830071300396	0.0109562279673773	0.0175754630898179	0.031258257100337	0	0.292510783380925	0	0	0.00834543960896421	0	0	0.129690583735615	0	0.177365579479892	0.10174437063237	0.0906162689611948	0	0	0.0921949935666213	0	0.00465380573831298	0.00478751373461218	0.24	0.0501112090284861	1.07478621857811
TCGA-FV-A3I1-01A-11R-A22L-07	0.0129962144889234	0	0	0.0523176393004764	0	0.105384124589723	0.0108840810266208	0.0170210606774315	0.100573684198365	0	0.00426972378739077	0.0375195595985201	0.021406045798105	0.292939068429218	0.118176491859551	0.117716006985157	0.0362475460090201	0	0.0666061651052722	0	0.00590860086992482	3.39872763012456e-05	0.04	0.179969035101073	1.0220712325227
TCGA-DD-AACS-01A-11R-A41C-07	0.034381312773874	0	0	0.080239162619141	0	0.0733327965492709	0	0.093312423507992	0	0.00296440904778573	0	0.0992290888995439	0.0172934400430834	0.135831045314314	0.119757305038589	0.179018498938708	0.0392330153821732	0	0.106580626235142	0	0	0.0188268756503834	0.764	-0.0159083778121739	1.09268175560838
TCGA-DD-AAVX-01A-11R-A41C-07	0.057506772407686	0	0.00648680188990088	0.124225632114615	0	0.311048950922393	0	0	0.015665805654671	0.0168790833252395	0	0.048155777370466	0.0284499867108438	0.0587420315769243	0.117741610241391	0.144736126218543	0.0163620580816059	0	0.0517824844841856	0	0	0.00221687900153508	0.226	0.0528869548256898	1.07475397283191
TCGA-4R-AA8I-01A-11R-A38B-07	0.0771708258067004	0	0.0101739502212992	0.0253938487671086	0	0.0982794313782363	0	0.068118253618404	0.0513193055902086	0.0331623224657486	0	0.0679859282384002	0	0.181105112738183	0.118260564121504	0.191816522749178	0	0.0236015856663149	0.0536123486387151	0	0	0	0.224	0.0533508748400573	1.06905077185421
TCGA-G3-A5SK-01A-11R-A27V-07	0.0513937439351452	0	0.00485191341062149	0.11613075262591	0	0.239089568655105	0	0.0127368928067029	0.00743172647551704	0.0258532588276458	0.108201749735889	0	0	0.0668756518875738	0.0741191385256083	0.283975203045889	0	0	0.00934040006839303	0	0	0	0.239	0.0503832311215274	1.0758220312421
TCGA-DD-A4NO-01A-11R-A28V-07	0.0211769644182489	0	0	0.0194182432764543	0	0.364908199621207	0	0	0.0133227326947647	0	0	0.0294055024662517	0.0261714549164424	0.0410386167390279	0.16437122966793	0.149379934965902	0.0496311489469219	0	0.121175972286849	0	0	0	0.522	0.00694159148426349	1.09140057318761
TCGA-CC-A7IL-01A-11R-A33R-07	0.0298666351143984	0	0.00109908726794167	0.0182801692141375	0.0484863742432688	0	0	0.0277655873511648	0.00420995840152392	0	0	0.0833813186526961	0.0301825529107711	0.22710720632997	0.08017253513511	0.168716728558609	0.0121898928332492	0	0.251415672632372	0	0.0118228556217189	0.00530342573306931	0.102	0.106145756367344	1.0510915300435
TCGA-CC-A9FV-01A-11R-A37K-07	0.0125976128948334	0	0.00167887143073461	0.102463969750913	0	0.233300813521545	0	0.0105596393602192	0.0253112039626409	0.0375105069551576	0	0.0431776347124422	0.0330044469286621	0	0.00939487202230538	0.413161236238397	0	0	0.0737370871740857	0.00410210504806373	0	0	0.004	0.298458594031023	0.964676253559526
TCGA-BD-A2L6-01A-11R-A213-07	0.0314141521196238	0	0.00352527540647656	0.22742654539432	0	0.256350103267049	0.00751469472432148	0	0.0585165159102434	0	0.00349051899523124	0.0370651588236812	0.023022471765923	0.0201174864097517	0.116672898821705	0.116468011964423	0.0239759308924128	0	0.0744402355048388	0	0	0	0.691	-0.00952253248648123	1.11264330774616
TCGA-BW-A5NP-01A-11R-A27V-07	0.0492564190302943	0	0.00932501292894422	0.14410843207703	0	0.174071015937111	0	0	0.00861329704818946	0.0117055462195989	0	0.0551811162540393	0.0324008607224277	0.0829642661447346	0.17224936492249	0.128713084200873	0.0734224988230823	0	0.057989085691186	0	0	0	0.681	-0.00851079803591059	1.09975175530592
TCGA-G3-AAV0-01A-11R-A37K-07	0.0715182939801219	0	0.0073093144959808	0.270388152075821	0	0.06879878276494	0	0.121946446141084	0.00274400924918147	0.0142162574515698	0	0.0477788973799376	0.016628424087239	0.0121157175741665	0.148278818634366	0.148641277019761	0.0307961783245776	0	0.0388394308212529	0	0	0	0.876	-0.0251645616270852	1.1198639477194
TCGA-DD-AAEK-01A-11R-A41C-07	0.0561291790542182	0	0	0.155116686202653	0	0.171823445257568	0.00638667373866039	0.0309664709540636	0.0683282787557443	0	0	0.0464423354181297	0.00489790898732338	0.176717195815421	0.0978953140061241	0.0981970138552196	0.0341545682156785	0	0.0529449297391962	0	0	0	0.077	0.13226377418614	1.03827998091852
TCGA-ZS-A9CD-01A-11R-A37K-07	0.0420304229979842	0	0	0.0625314858485165	0	0.294653158122832	0.00947580394841793	0	0.0112975368019926	0	0	0.0188359007497678	0.0301912549266782	0.119495425559228	0.129963509367144	0.162421168863058	0.0399498158116209	0	0.041764357245211	0	0	0.0373901597575483	0.168	0.0761276222414407	1.05820195040915
TCGA-MI-A75I-01A-11R-A32O-07	0	0	0	0.191561238539543	0	0.152956717416308	0	0.0223141155098902	0.0346243937725779	0	0	0.0840085629241021	0.022305397619514	0.195134499621103	0.0372989697715189	0.155867475054961	0	0	0.0931121231143489	0	0	0.0108165066561333	0.18	0.069974531722553	1.0677159132651
TCGA-K7-A5RG-01A-11R-A28V-07	0.059244511265069	0	0.0971430724068962	0.400298204633645	0	0	0.0529012232095543	0.0860343838539979	0.060284589060357	0	0	0.00862305234477406	0.0120928893510933	0.0555091932363821	0.0552882535873406	0.0916412254176542	0.0147040443409437	0	0.00385184727232939	0	0.00209434467796345	0.000289165341999898	0.00900000000000001	0.254409107055182	0.996156613001473
TCGA-CC-A3MB-01A-11R-A213-07	0.0659216503500977	0	0.00246632607720031	0.0238736333420816	0	0.287445108216194	0	0	0.00270580047655632	0	0	0.067113372067346	0.0154192052956965	0	0.0868318521884286	0.279257317624193	0.00949427480156268	0	0.14421248166947	0	0	0.015258977891174	0.948	-0.03567410184731	1.09238309125457
TCGA-DD-AAD0-01A-11R-A41C-07	0.0258556818819064	0	0	0	0	0.130007311499278	0	0.0121084894961871	0.022184948650267	0.0578725146049344	0	0.0144172269310726	0	0.312441734302073	0.0903907493142885	0.183073813651227	0.00452552664807901	0	0.139780884320226	0	0.00316195946470805	0.00417915923575205	0.093	0.114234619416177	1.05317063593258
TCGA-CC-A9FU-01A-11R-A37K-07	0.0233062447336012	0	0.00831449243279902	0.187603553994958	0	0.178452037480787	0	0.0838638349484755	0.0696380321545177	0	0	0.0349025598352726	0	0.138784250954479	0.0917441722684924	0.0662065930409916	0.0663021563385516	0	0.0508820718170738	0	0	0	0.529	0.00646466498415327	1.09744819941176
TCGA-DD-A3A1-01A-11R-A213-07	0	0	0	0.145271643920386	0	0.190093816567405	0	0.015630820242413	0.0310991552843886	0	0	0.0427705728801534	0	0.161067308085935	0.0353273877456731	0.275944143580414	0.000854675543988879	0	0.0315508037362414	0	0	0.0703896724130008	0.365	0.0278461678260312	1.08620419568115
TCGA-CC-A3MC-01A-11R-A22L-07	0.0522204668432328	0.000740663719035459	0	0.0136345183199235	0	0.234806771877167	0	0.0025560345355107	0.0303725359055132	0.00249818676302536	0	0.0871775176224755	0	0.250664206814572	0.0810428551161716	0.146836837213973	0.0261769683044716	0	0.0649843295645457	0	0	0.00628810740038256	0.166	0.0779119597892047	1.06119412238293
TCGA-KR-A7K7-01A-11R-A33J-07	0	0.00252430329008007	0.00550678318009045	0.4223019280458	0	0	0.00638028874541317	0.0772411178314277	0.116710933111827	0	0	0.0988548676288722	0.0151961691334952	0.0809272233513676	0.0373567899590977	0.116831928822306	0.00485831106021864	0	0.0153093558400044	0	0	0	0.222	0.0540144150007518	1.11537964318369
TCGA-BD-A3ER-01A-11R-A213-07	0.0450019036888339	0	0.00468247582046449	0.0415174070769021	0	0.194885025590499	0.0062457244846791	0	0.0366744663534613	0	0	0.089109977297949	0.0171632634856008	0.23033469620539	0.093610381713596	0.145906034529863	0.0296110502310062	0	0.0638694796372069	0	0	0.00138811388454793	0.202	0.0589500099989641	1.06720113074291
TCGA-CC-A8HV-01A-11R-A36F-07	0.0105818705886389	0.0500712169134696	0	0.03640949078307	0	0.278317272245072	0	0	0.0460902726417365	0	0	0.122889302599609	0	0.198996469231134	0.0612736749465311	0.0699547823802653	0.0218094607992427	0	0.10360618687123	0	0	0	0.28	0.0417871342374599	1.0764214396257
TCGA-FV-A3R2-01A-11R-A22L-07	0.000711831526255936	0	0.000166145776928809	0.0734970252916773	0	0.351677373774286	0	0.000276563204668651	0	0	0	0.0402280927662953	0.00582076661774659	0.129267314681423	0.0933439898402567	0.218814342044158	0.0305692739258461	0	0.0325802165242153	0	0	0.0230470640262422	0.341	0.0331567821195752	1.08269136856633
TCGA-DD-AAW3-01A-11R-A41C-07	0.0594371582870326	0	0.00176409941784494	0.160354775301031	0	0.109098837194719	0	0	0	0.0327837992356172	0	0.0433178200540967	0.0585614658514973	0.0276511004858696	0.0221372040642264	0.256055081398738	0	0	0.224038014367998	0	0	0.00480064434132895	0.76	-0.0155094939279081	1.08556632169753
TCGA-DD-AAE4-01A-11R-A41C-07	0.0145436139342207	0	0.00582391681899245	0.220771505655541	0	0.23212910172687	0	0.000242712382937225	0.029704076938476	0.0413668160436195	0	0.0555548073736421	0	0.0360157579830779	0.136916422101481	0.13364907913345	0.0207643126847987	0	0.0694279650657223	0	0	0.00308991215717086	0.082	0.129671531498348	1.05512356343824
TCGA-DD-AADU-01A-11R-A41C-07	0.00459422833580703	0	0.00475942664434306	0.0217301992620863	0	0.0789979938536015	0.0506627160561199	0.022642672266477	0	0.0887107903116733	0	0.123430756961067	0.000713677024375897	0.209956199435375	0.07138335522589	0.265156980279941	0	0	0	0.0572610043432431	0	0	0.189	0.0641315626919535	1.08599516014256
TCGA-G3-A25U-01A-11R-A16W-07	0.0510774833112522	0	0	0	0	0.181536955284104	0	0	0	0.0747724282745662	0.0398890582611317	0	0.0744572617987589	0	0.113863397650075	0.215192241052498	0.0059200409593701	0	0.189681558801668	0	0	0.0536095746065755	0.672	-0.00753474838825999	1.0816325466144
TCGA-DD-AAVP-01A-11R-A41C-07	0.0859172887521547	0	0.0252809305078561	0.154229553929881	0	0	0.0198189396090769	0.0575669563206022	0.0138207163526836	0.0701501386964133	0.00632092880734317	0.0179439793345953	0.140283678505044	0	0.14797746602489	0.160675289179236	0	0	0.0945878385618515	0	0	0.00542629541837331	0.413	0.0204556286459315	1.07781416560801
TCGA-FV-A2QQ-01A-11R-A22L-07	0.0728987367786227	0	0.00569567506588035	0.176291079142533	0	0.159991597560645	0.00386158778767351	0.0327960882921464	0.056470616900892	0.000241487210737302	0	0.0353390159525729	0.0113575460994728	0.0588631302375561	0.111570217481406	0.176993291722793	0.0675135615414607	0	0.0301163682256088	0	0	0	0.385	0.0249742382048345	1.07982832371814
TCGA-G3-A25Y-01A-11R-A16W-07	0.0376377389629672	0	0.00396900727133861	0.0392584490599848	0	0.333242780593818	0	0	0.0103222125436732	0	0	0.0709943831626511	0.0175180558897815	0.0587341506683208	0.140583343239185	0.0894568684135352	0.0290029574664788	0	0.163515372302934	0	0	0.00576468042533157	0.209	0.0575291058464179	1.0688899571326
TCGA-PD-A5DF-01A-11R-A27V-07	0	0.00145057194394745	0.00270517255493195	0.0150145705863787	0	0.108656553980975	0.000130682394369206	0	0.0286374110113799	0	0	0.0239038160455062	0	0.561127180340538	0.0658663120559946	0.129504595125032	0.00628161012024524	0	0.0567215238407025	0	0	0	0.004	0.293286233053334	1.00511186250269
TCGA-RC-A6M6-01A-11R-A32O-07	0.0620057545683895	0	0.00453263316844916	0.0540332355446361	0	0.172882939972583	0.00193650516552678	0.0533885103044748	0.104309478609842	0	0.000876986643261507	0.0168566846274046	0.00443986813196707	0.290871831342908	0.0642932825278956	0.122853731590285	0.0207205433749198	0	0.0259980144274564	0	0	0	0.351	0.0308661355862289	1.08648587457339
TCGA-DD-AACH-01A-11R-A41C-07	0.0717292848439766	0	0	0.0270123578183971	0	0.152898930955357	0	0.0178431622241505	0.0288491252397258	0	0.0219398010508309	0.0799939782546711	0.0276309908440422	0.127784492715779	0.0470653249281291	0.344632290454333	0.0103566024960197	0	0.0398937163448266	0	0	0.00236994182976115	0.543	0.00480964631985169	1.08728352262982
TCGA-DD-AADN-01A-11R-A41C-07	0	0.0308720130815903	0.00576391247451855	0.475259054055606	0	0	0.109633175773504	0.0220707265222921	0.0328467380240593	0	0	0.0224226424602937	0.0225444350112785	0.115181494749448	0.0650673331214961	0.0742369828066818	0.00514179283631475	0	0.0189596990829168	0	0	0	0.109	0.101271524564817	1.07312140766711
TCGA-ED-A8O5-01A-11R-A36F-07	0.0486461632435797	0	0	0.168048418377264	0	0.28863211973814	0	0.00228225865143479	0.0471879826548679	0	0	0.0949336445108512	0.0188236598636809	0.0807571482647773	0.0650232562802891	0.054015362021525	0.0133262075030368	0	0.118323778890553	0	0	0	0.737	-0.0139570798681031	1.11203193629806
TCGA-CC-A3M9-01A-11R-A213-07	0	0	0.00481648191042193	0.441870153387351	0	0.0208514615612025	0.0480761094077918	0.0265699528430798	0.0145437473198132	0.0141161874339337	0	0.0258997415579154	0.0340970283200165	0.0103007212442748	0.105865874691097	0.234364551757016	0.0186279885660865	0	0	0	0	0	0	0.509247596797118	0.859847422799288
TCGA-DD-A4NG-01A-11R-A27V-07	0.0138991674101418	0	0.0021734687681172	0.0836875055187953	0	0.41147538666046	0.0239438954979405	0.0105851917786993	0.0134470953655767	0	0	0.0254201010100516	0	0.132760162293212	0.0824919494731349	0.133079180863819	0.0346809487455017	0	0.0297917666870858	0	0	0.00256417992746476	0.239	0.0504295007705517	1.0812265031893
TCGA-GJ-A9DB-01A-11R-A37K-07	0.0512169319240897	0	0.000354823154029346	0.0485784455576927	0	0.151558428451391	0	0.0227531458800324	0.0122038773257067	0	0	0.0193150264906928	0.04440611479311	0.195970563018517	0.105848552565607	0.220669039269328	0.0467961749876388	0	0.0803288765821644	0	0	0	0.173	0.0741403762632165	1.0574928126931
TCGA-DD-AAEH-01A-11R-A41C-07	0.0382697100177491	0	0.00364636748584528	0.530593312485024	0	0	0.00436798144773892	0.0332665631338936	0.0449977501872128	0.0348687791974982	0	0.0935925574709025	0.00803395579794282	0.00785598488023477	0.0555702636125119	0.0516754976399526	0.0212105546233441	0	0.0648202980629664	0	0	0.0072304239571831	0.087	0.121869201184599	1.09665173272147
TCGA-ZP-A9D0-01A-11R-A37K-07	0.0893103132677852	0	0.0016977319059454	0.0411576638559035	0	0.171952012641081	0	0.0396110382317036	0.0233996020940649	0	0	0.0616803828664385	0.0170857095664571	0.0355617411463135	0.102946859077058	0.26118712945245	0.0781662738291674	0	0.0687088556983223	0	0	0.00753468636731055	0.862	-0.0236140069737423	1.0862819529712
TCGA-DD-A11B-01A-11R-A131-07	0.013713926755015	0	0.00184065965670947	0.0650724351281821	0	0.319797198134009	0	0	0.0322274118388161	0.00539480041858362	0	0.0587059323575557	0.0331695060276638	0.0570955967882004	0.0679208545381525	0.21383832497599	0	0	0.129582592164519	0	0	0.00164076121660367	0.758	-0.0152966400145078	1.09194512176984
TCGA-DD-A3A7-01A-11R-A22L-07	0.0431777695907125	0	0	0.284978959851034	0	0.178946327675012	0	0.0115258393638701	0	0	0	0.0808625602595092	0	0.151844832271888	0.0566827068583859	0.118364347378257	0	0	0.0736166567513308	0	0	0	0.387	0.0245669874742668	1.09653541953101
TCGA-DD-AAD5-01A-11R-A41C-07	0.00311318181928795	0	0	0	0	0.126935047304336	0	0.00662612150128529	0.0113887613493196	0	0	0.0511884484681208	0.0634784809826863	0.0165745880795086	0.023573270604449	0.526852629275113	0	0.0129073849106332	0.145331992714396	0	0.00380686721874522	0.00822322577211927	0.118	0.0973839224991267	1.05938451701
TCGA-DD-AACE-01A-11R-A41C-07	0.0778634980359704	0	0	0.0857988207628759	0	0.104022025599902	0	0	0.00226356877221125	0.0225887209279122	0	0.0498128076036965	0.0349560921521862	0.173925975118699	0.200084819376963	0.0633879631091571	0.0356820177518091	0	0.149613690788617	0	0	0	0.103	0.104754526286154	1.05726227250345
TCGA-DD-A4NB-01A-12R-A266-07	0.02966672102589	0	0.0078383446397142	0.168838193773694	0	0.383538261928587	0	0	0	0	0	0.0675615387537521	0.00820491125614324	0.0611837965696298	0.0608935499210149	0.174685853052752	0.0333598077121014	0	0	0.00422902136672179	0	0	0.316	0.0367313541366648	1.09631103142013
TCGA-DD-AACX-01A-11R-A41C-07	0.0355666568105612	0	0	0.0992609196720192	0	0.0702588637377858	0.020317798763339	0.00852412164516217	0.0210518411619349	0.00504300950057975	0	0.0644027916118818	0.08129285028251	0.111138655202725	0.15508161511893	0.130328404420798	0.0244671927925993	0	0.169417686022339	0	0.000111571024038531	0.00373602223279665	0.21	0.0570600474366778	1.06433290422522
TCGA-CC-5264-01A-01R-A131-07	0.101632404632719	0	0.0106939686055633	0.132512899125742	0	0.227945911935968	0.0707875356457778	0.0382474611215345	0.0117886507384611	0	0	0	0.000689543920765745	0.057419820709782	0.0434661307436287	0.226346744303116	0.00230263894021766	0	0.0698587299218189	0	0	0.00630755965490538	0.275	0.0432410852572932	1.06403037315955
TCGA-2Y-A9HA-01A-11R-A39D-07	0.0108572506940939	0	0.00156407425341749	0.00700899905950823	0	0.182757038205575	0	0	0.0143191872748082	0.0110198672421315	0	0.052714631839125	0.0447951428724616	0.28577080518546	0.0382298462722799	0.181368923199553	0	0	0.169594233901586	0	0	0	0.104	0.103314639963736	1.05255578725234
TCGA-2Y-A9GX-01A-11R-A38B-07	0.0544483181965034	0	0.00641395792109454	0.0898524882555385	0	0.35403571581865	0.00789027023113306	0	0.00128558065224676	0	0	0.0137597012841124	0.00880858766411527	0.123681294038215	0.0745076311532023	0.149428398363157	0.0749964593263603	0	0.0408915970956721	0	0	0	0.045	0.165426431256562	1.02045443890482
TCGA-RC-A7SB-01A-21R-A352-07	0.0413306537602852	0	0.00330674432265875	0.10006498384943	0	0.162542893946884	0	0.0594155863978448	0.017160202444115	0	0	0.0384552819524298	0	0.117623894382031	0.125408927659998	0.235636655277884	0.0372359983056829	0	0.0618181777007564	0	0	0	0.177	0.0714679664228588	1.0598322017544
TCGA-BC-A10T-01A-11R-A131-07	0.0526572691828474	0	0.00698408142174825	0.0951450931893195	0	0.226191935045363	0	0	0	0.0252773662234576	0	0.0503247313011299	0.0122912753447133	0.0167758939173487	0.124220567690893	0.187091476007868	0.0139654704417116	0	0.1890748402336	0	0	0	0.566	0.0023318304054037	1.08504593283319
TCGA-BC-A10Z-01A-11R-A131-07	0.112225614013524	0	0.00532616110314442	0.00799607041180077	0	0.084145344667295	0	0.0747114914086714	0	0.0158718478579926	0	0.0670524297766001	0	0.0769266971012464	0	0.286462072630907	0	0.201178263673629	0.0573424669848892	0	0	0.0107615403702997	0.768	-0.0161552174180246	1.08929795409144
TCGA-NI-A4U2-01A-11R-A28V-07	0.0348339772285947	0	0	0.0110028249645476	0	0.131513280153425	0	0.0252745227696889	0.0148559159419271	0	0.0679943336114156	0.00195850308838936	0.0911510103378642	0.3243977323794	0.0799696173969254	0.173718735492991	0.00999627259793244	0	0.0333332740368985	0	0	0	0.089	0.119362238593161	1.05237354604514
TCGA-DD-A4NP-01A-11R-A28V-07	0.108887340889527	0	0.00286291878991021	0.123988457740588	0	0.079911133162409	0	0	0	0	0.0217105401190243	0.0523915183808114	0.00969964044860157	0	0.0175875400035753	0.289531458770931	0	0	0.293429451694623	0	0	0	0.681	-0.00858999201160288	1.09054528357943
TCGA-G3-A7M9-01A-23R-A352-07	0.119057104842627	0	0.00914340573603959	0.140520170838988	0	0.0176025911267252	0	0.011060156128557	0.0283739919985637	0	0	0.0524034811035245	0	0.537737144938771	0.021714203710955	0.0150957110849691	0	0	0.0472920384902797	0	0	0	0.076	0.134027635406815	1.07546921043407
TCGA-ED-A82E-01A-11R-A352-07	0.172303716640004	0	0.0146543526677717	0.0579905196478184	0	0.323394183305142	0	0	0.0794225934281474	0	0	0.104673973474303	0.0303513055285227	0.0395457120384507	0	0.10894703253964	0	0.0105788614413435	0.0558318494459843	0	0	0.00230589984287325	0.002	0.369865981732223	0.933929239533089
TCGA-2V-A95S-01A-11R-A37K-07	0.0205642616682201	0	0.00428748879398348	0.298672209686738	0	0.105086404588449	0.0199707750717705	0.0480319699703605	0.0773943364631135	0	0	0.0488501021882049	0	0.173983654257697	0.0963526954830882	0.0496851118311095	0.00730870030511945	0	0.0456436502109719	0	0	0.00416863948117415	0.071	0.140105348691175	1.05050393386866
TCGA-CC-A7IF-01A-11R-A33J-07	0.0147828885473005	0	0.00906107794093075	0.0255592027765961	0	0.251598141172214	0	0	0.0307848961627336	0	0	0.0619204647453113	0.0239256883812075	0.11410406815563	0.114391037166967	0.113454714323798	0.0138702572827779	0	0.226547563344533	0	0	0	0.43	0.0178228275788915	1.07855515452557
TCGA-O8-A75V-01A-11R-A32O-07	0.0389888342513822	0	0.00621970067338625	0.211096957106357	0	0.116335350659514	0.00423547891211458	0	0.0822090323165693	0	0	0.0360093626348495	0.0167537002608363	0.129425499202854	0.0541361007777273	0.20468609307532	0.0416035667791243	0	0.0583003233499657	0	0	0	0.213	0.0562091608817814	1.06423885195518
TCGA-DD-A1EK-01A-11R-A213-07	0.000409190545435552	0	0	0.0376457352965268	0	0.207063930081017	0	0	0.0296263386312013	0.0212581377476108	0	0.051583279421462	0.00827632494987666	0.165126486987868	0.0288840035155728	0.298803956062574	0	0	0.119410227174643	0	0	0.0319123895862123	0.119	0.0967491344864169	1.0504333126721
TCGA-GJ-A3OU-01A-31R-A38B-07	0.0691066453366052	0	0.00954939837573385	0.0188858307683762	0	0.134731179309472	0.00609008626003015	0.00832889101634984	0.0634409953303992	0	0	0.0311854217974988	0	0.423914068538623	0.0690146327957556	0.0852460758136739	0.0282992778655777	0	0.0489141677765013	0	0	0.00329332901540276	0	0.507798783110024	0.861120501233202
TCGA-DD-AADP-01A-11R-A39D-07	0.146886862923455	0	0.0307178204422771	0.0967037947017853	0	0.212595654427824	0.0496798009472063	0	0.0552045301156747	0	0.00982713341851488	0.0201063632924153	0.0161427143019233	0.0443118883299979	0.111763795292825	0.0622231842468366	0.0749423308414371	0	0.0578295925936759	0	0	0.0110645341241522	0.472	0.0129123730409342	1.07887585950567
TCGA-DD-A11A-01A-11R-A131-07	0.0216451525803946	0	0	0	0	0.163848164192408	0	0.0600418767802853	0.00369697962204178	0	0	0.124687305026571	0.156579578736801	0.222825969912032	0.0327771989735584	0.169806131765955	0	0	0	0.0164302635859021	0	0.0276613788240502	0.246	0.0483812449488458	1.07860207966706
TCGA-UB-A7MC-01A-11R-A33R-07	0	0.00810286290569627	0.0124447275267597	0.0731299350729683	0	0.136641797817803	0	0	0	0	0.037302874722178	0.0443119853545632	0.0784472828065919	0.0600364022755097	0.13816037070375	0.176610682314578	0.0285609251278941	0	0.19572404378314	0	0.0105261095885677	0	0.481	0.0117377665090263	1.07866921158529
TCGA-DD-A4NF-01A-11R-A27V-07	0.00385636722183711	0.00381160033178619	0	0	0	0.13939573631447	0	0	0	0.0425202924936817	0	0.0820015755888895	0.076950939587188	0	0.00496933803233449	0.358699585909922	0	0	0.287487519083205	0	0.000307045436686266	0	0.754	-0.0150931239918322	1.10072215072468
TCGA-CC-A7IJ-01A-11R-A33R-07	0	0.036826667937521	0.000739847891361908	0.197678360552289	0	0.114927671582908	0.0257012669515898	0.0481555364588355	0	0.122770150477596	0	0.0285010876203191	0	0	0.104572328540002	0.276635105369721	0.0178879298078167	0	0.0219457235220936	0	0	0.00365832328794691	0.303	0.0381384439328905	1.08781698940472
TCGA-DD-A1EH-01A-11R-A131-07	0.053421347961615	0	0.000494100019078843	0.0919351224809923	0	0.276488205602792	0	0.00480202183216713	0.00458392218797079	0	0	0.0768447227253397	0.0179504030015866	0.120353679423047	0.102544468504527	0.157867077281062	0.0135969884693745	0	0.0740704201966152	0	0	0.00504752031383057	0.203	0.0583677420923909	1.06595964005671
TCGA-K7-A5RF-01A-11R-A28V-07	0.0591451666484077	0	0	0.164881144564068	0	0.214111109457388	0	0	0.00736407128904335	0.0231374209110813	0	0.0418062304983276	0.029349414559993	0.0441904361113564	0.128869994376869	0.243964473407445	0	0	0.0368225150505631	0	0	0.00635802312545742	0.146	0.0853039099441763	1.06054900022076
TCGA-5C-A9VH-01A-11R-A37K-07	0.0451700483647927	0	0.00977773547989549	0.0665239179040378	0	0.362136994108113	0	0	0.0746771811951209	0	0	0.0849066915469317	0.00774619940130663	0.0801809613255847	0.104115511883533	0.0799913215866326	0.0141261282741953	0	0.0706473089298557	0	0	0	0.732	-0.0132144880063704	1.11055599885324
TCGA-G3-A5SJ-01A-11R-A27V-07	0.048292591748278	0.00638374017063105	0	0.186265104512589	0	0.165609617099707	0.0159670006716515	0.0299191819591226	0.0497265067271121	0	0	0.0228344271126319	0	0.230890580868499	0.0906471212830052	0.0703740643114213	0.0568919764093221	0	0.00279031029883448	0.000614854460345985	0	0.0227929223668493	0.145	0.0864591617719882	1.06314714673775
TCGA-CC-5262-01A-01R-A131-07	0.0271316445831642	0	0	0.182793008702647	0	0.115322082424839	0.0115506754843619	0.000309546842240326	0.0301473517502069	0	0	0.0391562384611085	0.000674796262128949	0.0988364464497595	0.0951946216837726	0.199316759815234	0.00664955555373469	0	0.102347722642874	0	0	0.0905695493439278	0.103	0.105728053783907	1.04302597896238
TCGA-LG-A9QD-01A-11R-A38B-07	0.135044339488554	0	0	0.101019011632782	0	0.216998196469097	0	0	0.00934421176746595	0.0181280178982343	0	0.0803266355842756	0.00462474087969525	0.00729260523405052	0.11142085779439	0.159065196367872	0	0	0.147640328530133	0	0	0.00909585835345014	0.731	-0.0132066802546083	1.09514220556419
TCGA-5R-AAAM-01A-12R-A41C-07	0.0730927746934934	0	0.0165423875182367	0.0781070362508545	0	0.240287140140662	0	0	0	0	0	0.0477799600832204	0.0466477502214745	0.0548136755845976	0.0841420350512047	0.326675329571159	0.0207332711041897	0	0.0111786397809079	0	0	0	0.151	0.0828690878895241	1.05333140287499
TCGA-BD-A3EP-01A-11R-A22L-07	0.084859376900933	0.0798400944961603	0	0.0986937123242643	0	0.24086177086998	0	0.0622699036084256	0.062112971784155	0	0	0.0498998787319024	0.000184003000359634	0.0828505185705406	0.0500458884345808	0.0771694003605933	0.0877556530482497	0	0.0155563129472201	0	0	0.00790051492263543	0.021	0.203092763770874	1.00768408710302
TCGA-BC-A10Q-01A-11R-A131-07	0.0454681811614819	0	0	0.100455056014058	0	0.158221168721392	0	0.00832238624539841	0.0424543944572154	0	0	0.0924495428010463	0.125143731333594	0.0841383591517083	0.0422089792121439	0.24930533017684	0.0234978276646323	0	0.0270296063134366	0	0.00089590907846041	0.000409527668591908	0.573	0.00128219566740255	1.08399833996011
TCGA-ED-A7PY-01A-11R-A33R-07	0.0590695776142851	0	0.0296528832284825	0.164001359334879	0	0.182987612901647	0	0.023303274397488	0.00154064741248581	0	0.00427948296861278	0.055046461588627	0.0175439044512991	0.0616623282451535	0.12239355915362	0.0886480884092641	0.123644790684745	0	0.0662260296094112	0	0	0	0.692	-0.00960677206792078	1.08857154539
TCGA-WQ-AB4B-01A-11R-A41C-07	2.57023747033776e-06	0.0158232087218579	0.00307490342046022	0.0434970573902901	0	0.170782943188012	0	0	0.0157752895876736	0	0	0.159347458393548	0.0149781514756601	0.128973979530924	0.064194747487795	0.178688797256355	0.031034321624981	0	0.173826571684973	0	0	0	0.429	0.0178615480841034	1.08428817854464
TCGA-2Y-A9H1-01A-11R-A38B-07	0.0377527820168663	0	0.0097355907806122	0.188484460054816	0	0.183825348129567	0.00635297775474069	0	0.0401362418802359	0	0	0.110677757065953	0.018436936634446	0.0985412654072005	0.0793142566868168	0.12461701420634	0.013979140232499	0	0.0843584754401062	0	0	0.00378775370980025	0.221	0.0544194586222466	1.0746301731125
TCGA-BC-A8YO-01A-11R-A37K-07	0.00777997294586552	0	0.00198749866261169	0.245313675762368	0	0.137591368494657	0.0190798016493179	0.073743556842063	0.0113389878651542	0	0	0.106394120479682	0.0144973054697174	0.071751313715914	0.129458039848041	0.0472805804742306	0.0634475958002956	0	0.0687985806151618	0	0	0.00153760137492016	0.018	0.208889109514094	1.01782591820508
TCGA-BC-A110-01A-11R-A131-07	0.0466453085483503	0	0.00539838279697968	0.0822822818604067	0	0.240970546587192	0.00980317621872576	0.00304785036621857	0	0	0	0.0330795267773065	0.215130142189839	0.0346874065421634	0.0568012712120483	0.202906227568144	0.00368532942827566	0	0.058972038037861	0	0	0.00659051186649001	0.136	0.090433715912299	1.04379630979898
TCGA-DD-AAVZ-01A-11R-A41C-07	0.0822115640022611	0	0	0.0377906864530767	0	0.38005217177177	0	0	0.0384463836039745	0	0	0.0682621638288171	0.0141394672512485	0.0285287750508962	0.0639459426295462	0.120278564748043	0.113792472185368	0	0.0525518084749995	0	0	0	0.857	-0.0230890706252929	1.09752730950191
TCGA-2Y-A9H0-01A-11R-A38B-07	0.00712499428655034	0	0	0.32911514874288	0	0.0924141790559437	0.0568174076251616	0.0556380219296918	0.0190978695769789	0	0	0.066566360355895	0.013562308141243	0.0414543833787509	0.0873040899499018	0.115547823536719	0.0069483443409304	0	0.105773932770362	0	0	0.0026351363089922	0.18	0.0701671110495089	1.07849984077128
TCGA-BC-A5W4-01A-11R-A28V-07	0	0	0.000526112693541128	0	0	0.332000223651064	0	0	0.0195470840298071	0.00503494581446252	0	0.0989667524729408	0.0483654254515796	0.0799111653543622	0.097246689078577	0.192956109793116	0.00886389726967605	0	0.116581594390873	0	0	0	0.484	0.0115262618503581	1.08359441948951
TCGA-DD-A3A9-01A-11R-A266-07	0.027888522242484	0	0.00316670211900341	0.151019542908229	0	0.296001164144037	0	0.0110304128152073	0.061321113994856	0.0181576128971236	0	0.0615255203171095	0.00640916303319192	0.0554003984060845	0.0654757767742669	0.136201539007058	0.034961716221937	0	0.0614908721406953	0	0	0.00994994297871652	0.351	0.0308746809053797	1.08899277090613
TCGA-CC-A7IG-01A-11R-A33J-07	0	0.027252587979524	0.014514644449456	0.027293364575267	0	0.214403866292273	0	0.0241555693190182	0.0251484609796378	0	0	0.0509494271547534	0.0124188606307102	0.260147266068347	0.0514819816818314	0.252214894864627	0.0181166527772508	0	0.0219024232273043	0	0	0	0.103	0.105517242325835	1.05540355097874
TCGA-G3-A5SM-01A-12R-A28V-07	0.027267247829264	0	0.00580203763167293	0.0553289498073024	0	0.129771769829249	0.00983917214727383	0.0122080423517466	0.0586166599946346	0.00313919746183831	0	0.0399076557985438	0.0159559620658412	0.330445588548826	0.0925174081059508	0.0919096726088859	0.0496392503466169	0	0.0776513854723531	0	0	0	0.044	0.167525477059036	1.02720938218078
TCGA-DD-A1EL-01A-11R-A155-07	0.00132778962232417	0	0.000520886587265621	0	0	0.0635595210348917	0.00456517310978749	0.0124956362009205	0.0366886929238717	0.021701412027846	0.0235732201867521	0	0.00495474979019673	0.393977699470988	0.0313999890393926	0.256239028661588	0.0806943529094345	0	0.0668651587437453	0	0.00143668969099464	0	0.025	0.195321983274471	1.03853914741557
TCGA-CC-A9FW-01A-11R-A37K-07	0.0528411247312016	0	0.00892082223978936	0.13606398234675	0	0.139074043295647	0	0.0418261270964841	0.0704781993375199	0	0	0.0285720328336848	0.017035277338785	0.272595438825531	0.0761606195555326	0.0570611567044395	0.0131733865496908	0	0.0861977891449446	0	0	0	0.176	0.0717460718382629	1.06295682062576
TCGA-DD-A4NH-01A-11R-A27V-07	0	0.00423075300294181	0.00308741844787183	0.03318052107085	0	0.118584751705685	0	0.00546396122956536	0.0299651166085317	0	0	0.0221829464884687	0	0.306219973947867	0.0232073396961049	0	0.167525048034744	0	0.045566874733337	0	0	0.240785295034033	0.078	0.132012646428089	1.06595862793034
TCGA-G3-A7M5-01A-11R-A33R-07	0.00835665910114275	0	0.0055096837951853	0.235804257544483	0	0.155176162944889	0	0.0356030774883283	0.0262340250228522	0	0	0.0823955778044936	0.0169909821723985	0.0501691486051749	0.058295954177639	0.216492427728348	0.00361244208520446	0	0.063826764548564	0	0	0.0415328369812962	0.502	0.010103397222681	1.09332835226667
TCGA-ES-A2HS-01A-11R-A180-07	0.0111700526996554	0.00154719497514183	0.00549059981430064	0.0591431912199772	0	0.212982768142626	0	0	0.0172931264880237	0	0	0.146249557319396	0.0321361083901792	0.0069839864658761	0.0366029433498109	0.261984252671661	0	0	0.198676251203075	0	0	0.00973996726027782	0.873	-0.0248049009330331	1.10065053406541
TCGA-FV-A4ZQ-01A-11R-A266-07	0.00960870914367228	0	0.032623645777073	0.45213286259666	0	0	0.0229693824673006	0.106518904526171	0.0477759455740083	0.0498687982384437	0	0.0333056571298527	0.0440285250411798	0.00999657552735175	0.0713756744556797	0.114617933420144	0	0	0.00504927377428419	0	0.000128112328179523	0	0.124	0.0944729220267621	1.09309026354032
TCGA-FV-A4ZP-01A-12R-A266-07	0.00755707798908316	0.00824588211876632	0.000222467596580225	0.147527111449275	0	0.0734067917703108	0.0156025368816636	0.0326031332694542	0.0609094929921866	0	0	0.0609479463998155	0.0252252185432451	0.333613159510558	0.0337188105400018	0.17674224830329	0.00162759342994754	0	0.0220505292058212	0	0	0	0.045	0.16554547901622	1.03626251816487
TCGA-DD-AACP-01A-11R-A41C-07	0.0839450403636775	0	0.00211143860331175	0.103961509639775	0	0.226756865903355	0	0.0582665290168219	0.0298655164788171	0	0	0.0594856774198843	0.00218680173116942	0.200087482755795	0.081636026121381	0.0387777623040564	0.0717598092464193	0	0.0411595404155366	0	0	0	0.394	0.0230844804424587	1.08305842872134
TCGA-WX-AA46-01A-11R-A39D-07	0.056848590418361	0	0.00600126013872526	0.0499297228083546	0	0.145206611958153	0	0.0161627486396951	0	0.0270483884452739	0	0.0844708465655081	0.154565394198675	0.0308888692072368	0.0858121368139408	0.299926581298919	0	0	0	0.0268108914130246	0	0.0163279580941326	0.491	0.0111564970957477	1.08448157145512
TCGA-EP-A2KC-01A-11R-A213-07	0.0636601461685031	0	0.00685864058136331	0	0	0.199155033577861	0	0.000692842690468215	0.00661444450071881	0	0.011746213464346	0.0148632050881977	0.00302246666313796	0.194496632643188	0.206032900218561	0.16246683859003	0.00956866894874552	0	0.120821966864879	0	0	0	0.093	0.113843562859174	1.05759680492786
TCGA-MI-A75E-01A-11R-A32O-07	0.1042890834719	0	0.0342500408400242	0.138929808567386	0	0.266570821548913	0	0.00596581644549042	0.0273290485143016	0	0	0.0533135066087039	0.0214386912551212	0.0630125506114486	0.0612447492147784	0.11670173466499	0.0542698866014249	0	0.0495113319182646	0	0	0.00317292973725417	0.227	0.0519958474475504	1.06651939083521
TCGA-BC-4073-01B-02R-A131-07	0.0475626088523955	0	0.00735255726402081	0.179431180017316	0	0.0987123128826021	0.0660602135323115	0.024051691684312	0.0299597397922663	0	0	0	0	0.251649986203491	0.0477699768177744	0.141366771473132	0.0174695184264441	0	0.0181027853874743	0	0	0.0705106576664603	0.099	0.109780230569313	1.04730117114626
TCGA-DD-AADB-01A-11R-A41C-07	0.0445472978852037	0	0.0216594886385216	0.255145080577814	0	0.0753935955460311	0.0240645838953892	0.0466022024312475	0.119831793010232	0	0	0.0363647425436742	0.00322358411631491	0.191733653488046	0.0615214097817769	0.0712331837668491	0.0315860637593062	0	0.0170933205595944	0	0	0	0.074	0.137432928230347	1.04326723491024
TCGA-ED-A5KG-01A-11R-A27V-07	0.179081416733815	0	0.0488429207735357	0.165605679872696	0	0.220666899802118	0.028674489686544	0.0163796863951976	0.0541204462069108	0.0356124652707585	0	0.0146243207262393	0	0.0858359141824198	0.0756280503686208	0.0608442213452822	0	0	0.0140834886358624	0	0	0	0.003	0.323810557633945	0.958067820637419
TCGA-HP-A5N0-01A-11R-A28V-07	0.0765731823218256	0	0.0056350814116847	0.0272188701921847	0	0.211064545248656	0	0	0	0.0303163459163048	0.00757242359333282	0.0599914293699551	0.061831434313381	0.0341103723382527	0.0961695562300681	0.13778666880905	0.0503054016124137	0	0.201424688642891	0	0	0	0.543	0.00485596133689729	1.0729410939615
TCGA-DD-AADF-01A-11R-A41C-07	0.00348058778537443	0	0.164313062851147	0.42026794058414	0	0	0.0844044554738309	0.056226660509821	0.0301772046227775	0	0	0.0328775713168584	0.00230511580654889	0.0333677880995817	0.0869410996827396	0.0672691570530582	4.84271725914814e-05	0	0.0183209290415308	0	0	0	0.014	0.229697432292028	1.01620577864437
TCGA-CC-A7IK-01A-12R-A33R-07	0.0519682328290994	0	0	0	0	0.212145704414296	0	0	0	0	0	0.162515821733834	0.0918334535781031	0.0353719310876534	0.100832913613754	0.140348189764792	0.0078466823177613	0	0.197137070660707	0	0	0	0.662	-0.00628436427044857	1.0927588859404
TCGA-3K-AAZ8-01A-12R-A39D-07	0.0726176567922048	0	0.00291638862547965	0.177162958803206	0	0.315203097510749	0	0	0.00422449174425665	0	0	0.116917213493904	0.0172396030201589	0.0602817874076011	0.068226651260124	0.125797627391902	0	0	0.0394125239504148	0	0	0	0.415	0.0195556065912232	1.10477505650735
TCGA-2Y-A9GT-01A-11R-A38B-07	0.0694020362979028	0	0.00244493863389741	0.359619809724801	0	0.174869403987379	0	0.00987378226750276	0.0491315561071093	0	0	0.0951481883125868	0.0311643519644004	0.00786087793574653	0.0805068787710186	0.0799037942275605	0.000378113583018421	0	0.0385908068743883	0	0	0.00110546131268754	0.069	0.143854605807733	1.06643830699706
TCGA-CC-A8HU-01A-11R-A36F-07	0.0496707579285737	0	0	0.0613996283081392	0	0.216490147008488	0	7.62024645247296e-05	0.0229803985285089	0	0	0.0440317049121762	0.0341184217626981	0.110594185053225	0.0930747205233712	0.245674906852765	0.00804778007723948	0	0.0796418554647835	0.0280482036768023	0	0.00615108743870445	0.536	0.00575970272703378	1.08022583056343
TCGA-G3-A25T-01A-11R-A16W-07	0.0335978440829549	0	0.00295693884356892	0.0401936303563393	0	0.213109584266415	0	0.00988217397508449	0.0190525175705964	0	0	0.108027093108172	0	0.380102085780264	0.0162268543340248	0.120453492976799	0.00447703496005751	0	0.0479747892999784	0	0	0.00394596044574636	0.005	0.285711274035644	0.981364273619577
TCGA-G3-A3CI-01A-11R-A213-07	0.110989466479474	0	0.0184938282041594	0.190331589483986	0	0.0715393263718026	0	0.000127684904163199	0.0611765458912523	0	0.00818272079861459	0.0550898542826273	0.137916765131006	0.013197213177771	0.0761774605003205	0.183087663272472	0.00016045849914223	0	0.0655005787658081	0	0.00435238250627771	0.00367646173112378	0.189	0.0638428892601532	1.05549406764417
TCGA-CC-5258-01A-01R-A131-07	0.00374078933383979	0.00395317080891871	0.00119559452439159	0.0590653113414561	0	0.167673776035757	0.0178785163605971	0	0.0317144815256413	0	0	0.0123309376809808	0.00978777489326796	0.429895649895529	0.0916109794313394	0.100647809312511	0.0197212381169486	0	0.0390805752797947	0	0	0.011703395459027	0.038	0.181993800299572	1.03937763890584
