# Supplementary material for: Construction of a novel exosomes-related gene signature in hepatocellular carcinoma
Source: Front Cell Dev Biol. 2022 Aug 29;10:997734. doi: 10.3389/fcell.2022.997734 (PMC9465081; doi:10.3389/fcell.2022.997734)
Supplement: Supplementary file 1 [file DataSheet1.ZIP › Raw data for manuscript/data sheets/clinical-ICGC-characteristics.txt]

id	gender	age	stage
DO48695	male	77	2
DO45125	male	58	3
DO45301	male	56	2
DO45215	male	65	2
DO23518	male	67	2
DO45229	male	74	1
DO50813	male	56	2
DO50783	male	62	3
DO48742	male	76	2
DO48697	female	64	2
DO23523	male	52	3
DO45217	female	69	3
DO45103	male	47	3
DO50825	male	70	2
DO48672	male	81	2
DO50805	male	72	2
DO48706	male	72	2
DO45165	male	75	2
DO45237	male	58	2
DO23539	male	77	1
DO48728	female	74	2
DO45139	male	63	3
DO45149	female	70	2
DO48741	male	64	3
DO23552	female	80	1
DO45191	female	61	2
DO23524	female	71	2
DO48730	female	73	2
DO50789	female	73	2
DO45281	male	83	4
DO45193	female	68	4
DO45299	female	70	1
DO45235	female	68	1
DO45269	male	59	3
DO45111	male	74	2
DO45167	male	67	2
DO45289	female	78	3
DO50844	male	75	4
DO45213	male	58	1
DO23510	female	80	2
DO45241	male	49	1
DO23514	male	64	2
DO23531	female	78	3
DO50776	male	75	1
DO45283	male	60	3
DO45209	male	70	4
DO45211	male	76	3
DO45243	female	74	3
DO45279	male	67	3
DO50787	male	63	3
DO50815	male	62	3
DO48720	female	62	2
DO45163	male	76	2
DO50804	male	81	2
DO50845	male	72	3
DO23541	male	65	2
DO45183	female	72	2
DO23547	male	74	1
DO45273	male	62	2
DO45205	female	67	2
DO23536	male	56	2
DO23513	male	76	3
DO45181	female	84	2
DO45161	male	74	2
DO50820	female	77	3
DO45207	male	68	1
DO23527	male	72	1
DO48717	male	54	4
DO50798	male	77	3
DO23535	male	67	1
DO45145	male	78	3
DO45203	female	71	2
DO23550	male	69	1
DO45285	male	59	3
DO48679	male	72	2
DO50791	female	79	1
DO50799	female	66	2
DO45137	male	38	1
DO45227	female	57	2
DO45201	male	49	1
DO23519	male	65	3
DO45225	male	69	1
DO48693	male	71	2
DO45171	male	56	3
DO50818	male	65	2
DO45275	male	65	3
DO45261	male	74	3
DO48746	male	76	3
DO45173	male	63	3
DO50806	male	70	4
DO45263	male	67	3
DO23538	male	67	2
DO45135	male	77	1
DO227643	male	79	2
DO45219	male	78	2
DO50778	male	60	4
DO23515	male	71	2
DO48712	male	50	2
DO45121	male	61	3
DO50816	male	63	2
DO48759	male	73	3
DO23516	male	69	3
DO48701	male	78	2
DO50839	female	47	3
DO50819	female	72	2
DO45113	male	58	3
DO45143	male	69	3
DO50832	male	73	3
DO45267	male	73	3
DO45169	male	74	3
DO45093	male	71	2
DO23512	male	60	1
DO45101	male	63	2
DO45239	male	42	2
DO48737	male	52	1
DO45141	male	73	2
DO50803	female	62	1
DO45265	male	73	3
DO50850	male	74	3
DO45115	male	81	2
DO48747	male	62	3
DO45157	male	62	2
DO48727	female	81	2
DO45127	male	73	3
DO45221	female	75	4
DO45133	male	64	3
DO45155	male	69	2
DO50855	male	47	2
DO23509	male	60	3
DO45223	male	67	4
DO50829	male	78	3
DO48674	male	80	2
DO23521	male	63	3
DO50802	male	49	2
DO45253	male	50	2
DO45177	female	81	3
DO45159	male	65	3
DO50809	male	56	3
DO45303	female	62	3
DO45251	female	57	2
DO50857	male	72	2
DO45092	male	62	4
DO48757	female	68	3
DO23517	male	62	2
DO45175	male	74	2
DO50793	male	76	4
DO48736	female	76	1
DO50774	female	68	2
DO45109	male	63	2
DO48725	male	66	1
DO48751	male	68	2
DO23533	male	61	2
DO23540	male	73	1
DO23528	female	45	2
DO48733	male	72	2
DO48723	male	73	1
DO23544	male	67	2
DO48704	female	68	3
DO50800	male	74	2
DO48716	male	71	2
DO23548	female	78	1
DO45095	male	66	2
DO23534	male	60	2
DO45297	female	61	4
DO50814	male	83	3
DO23511	female	83	3
DO48681	male	57	2
DO45287	male	74	1
DO45094	male	76	3
DO23530	male	53	4
DO45307	female	54	4
DO48743	female	69	2
DO23543	male	63	2
DO45129	male	61	3
DO50817	male	75	2
DO45123	female	78	2
DO48760	female	70	2
DO23525	male	71	4
DO50859	male	77	2
DO23508	female	79	2
DO45233	male	83	3
DO23546	male	63	2
DO45245	female	75	2
DO23537	male	79	2
DO45091	male	56	2
DO45247	female	31	2
DO50808	male	68	2
DO23526	male	66	3
DO48677	male	58	3
DO48732	male	73	3
DO45096	male	69	2
DO45189	female	85	2
DO23545	male	67	2
DO45199	female	86	2
DO45117	female	73	2
DO45231	male	84	2
DO48761	male	55	2
DO45105	male	61	1
DO45179	female	78	2
DO23551	male	73	3
DO50822	male	66	2
DO45097	male	69	3
DO45277	male	64	3
DO227801	female	77	1
DO50840	male	49	2
DO48700	female	78	2
DO50807	male	67	1
DO50811	male	62	1
DO48721	female	58	1
DO23532	female	71	1
DO23549	male	74	3
DO45187	female	32	1
DO45255	male	81	3
DO45185	male	89	2
DO45257	male	46	3
DO23529	male	72	4
DO45099	male	46	3
DO45305	male	66	4
DO45195	male	62	1
DO45119	male	74	3
DO48682	female	72	3
DO23542	male	66	3
DO45107	female	63	2
DO45131	male	53	4
DO45249	male	57	1
DO45259	male	65	3
DO45197	male	51	2
DO48715	female	58	2
DO45153	female	77	2
DO50785	male	37	4
DO48719	male	80	2
