# Supplementary material for: Construction of a novel exosomes-related gene signature in hepatocellular carcinoma
Source: Front Cell Dev Biol. 2022 Aug 29;10:997734. doi: 10.3389/fcell.2022.997734 (PMC9465081; doi:10.3389/fcell.2022.997734)
Supplement: Supplementary file 1 [file DataSheet1.ZIP › Raw data for manuscript/data sheets/gene expression-ICGC cohort.txt]

id	ADAMTS5	G6PD
DO48695	0.170659755	2.994009593
DO45125	0.392869553	2.755753714
DO45301	1.601907558	3.217203413
DO45215	0.748268174	1.49771761
DO23518	0.298654093	1.840740366
DO45229	0.342719372	3.143093942
DO50813	0.522119745	2.457373655
DO50783	0.295579864	2.429815718
DO48742	0.182227001	1.901946192
DO48697	1.106271258	4.869889662
DO23523	0.440460801	5.31511876
DO45217	0.641073932	4.697741576
DO45103	1.909972361	2.743317842
DO50825	0.552373333	3.110468485
DO48672	0.436993095	2.553959577
DO50805	0.871347686	4.218235599
DO48706	0.233541453	2.247033677
DO45165	1.290081089	4.345491473
DO45237	0.898345978	3.745873011
DO23539	0.395556303	3.361281017
DO48728	1.242172606	5.122266852
DO45139	1.521663375	5.249045548
DO45149	0.460739943	4.482795375
DO48741	0.150664431	2.246093062
DO23552	0.538624971	2.519500893
DO45191	0.231888002	2.941838556
DO23524	1.393367323	3.174885107
DO48730	0.799415109	4.536445235
DO50789	0.56303773	2.060428938
DO45281	0.969248426	3.689546299
DO45193	0.607146395	2.330173152
DO45299	0.636812428	4.26985453
DO45235	0.612777294	3.214763461
DO45269	0.48061019	6.463783136
DO45111	0.34063792	1.189725266
DO45167	0.207895475	1.529038806
DO45289	0.346947134	3.375572748
DO50844	0.108016592	1.791815738
DO45213	0.754928111	2.360167315
DO23510	0.501896659	5.053876805
DO45241	1.025423621	2.738504994
DO23514	0.843088452	3.41722603
DO23531	0.612873709	1.789798099
DO50776	0.317031482	2.774796124
DO45283	0.542303522	7.796393991
DO45209	0.208875174	3.901507971
DO45211	0.369956428	5.090554108
DO45243	0.709631901	3.097650571
DO45279	0.845522648	3.421425431
DO50787	0.462756999	2.84689563
DO50815	1.244594229	3.423326719
DO48720	2.593644671	3.763738747
DO45163	0.314678662	4.041043178
DO50804	0.326935242	1.471279041
DO50845	1.033869089	4.229695583
DO23541	0.438643208	3.022500979
DO45183	0.620686059	3.437455872
DO23547	0.425344142	4.569409063
DO45273	0.854419733	4.42250819
DO45205	1.102927499	5.837582523
DO23536	0.281788088	2.409793884
DO23513	0.217790683	3.435327623
DO45181	0.570809816	2.296848828
DO45161	0.60654011	4.599312437
DO50820	0.938488602	3.416492265
DO45207	0.705353196	1.846632915
DO23527	0.494159154	1.904458278
DO48717	1.387982281	4.977817056
DO50798	0.407079143	2.791155594
DO23535	1.58894317	4.025684416
DO45145	0.309269453	7.236416081
DO45203	0.875094797	2.606539352
DO23550	0.436479986	2.485458257
DO45285	0.263018656	3.397523156
DO48679	0.202297098	3.882297739
DO50791	0.454715381	4.17307865
DO50799	0.525777238	5.088041076
DO45137	0.842260824	3.555770763
DO45227	1.078884412	1.379971336
DO45201	1.24849051	2.349611557
DO23519	0.933946935	8.107037087
DO45225	0.920936176	4.70565395
DO48693	0.088256723	2.908793505
DO45171	0.047090588	2.856479812
DO50818	0.149529667	2.017311929
DO45275	0.602691372	5.627857771
DO45261	0.49197538	2.409528342
DO48746	0.279570424	1.249364633
DO45173	0.318231564	4.502713122
DO50806	0.639094695	4.489797234
DO45263	1.142034333	2.572029614
DO23538	0.491404393	0.901299663
DO45135	1.044450077	5.006654838
DO227643	0.460632071	1.31207787
DO45219	1.019327583	5.119346216
DO50778	1.367208334	5.662473843
DO23515	0.857501662	2.867816817
DO48712	0.806529547	3.046696047
DO45121	0.528186015	2.336808376
DO50816	0.244989444	2.274929545
DO48759	0.440126198	2.416400923
DO23516	0.182378684	3.054751947
DO48701	0.568736688	2.581035194
DO50839	0.051212794	1.92820316
DO50819	0.984320362	3.222519734
DO45113	0.932280659	4.453507044
DO45143	0.400079911	3.848166213
DO50832	0.869375713	3.050321981
DO45267	1.153611451	6.996172914
DO45169	0.301656473	4.31418678
DO45093	0.469036151	7.311781005
DO23512	0.321766966	2.113410131
DO45101	0.422237738	2.477336428
DO45239	0.381659144	3.71732986
DO48737	0.621361082	3.44188075
DO45141	0.452298326	3.356517961
DO50803	0.406556479	3.159535382
DO45265	0.22730697	4.402729679
DO50850	0.736602364	4.255176657
DO45115	0.276283447	2.755990795
DO48747	0.487763337	4.895059243
DO45157	0.789137197	4.4080413
DO48727	0.281010458	2.859691316
DO45127	0.911356186	3.434457429
DO45221	1.010439709	5.063524945
DO45133	0.271325867	2.027219884
DO45155	1.121087036	4.450276272
DO50855	0.611017949	3.103975438
DO23509	0.320939221	4.007493341
DO45223	0.781012753	3.366843239
DO50829	0.659914332	8.406389131
DO48674	0.314050634	1.334189533
DO23521	0.848873078	6.035352719
DO50802	0.533164023	4.041502336
DO45253	0.586260823	3.228842235
DO45177	0.840192093	2.449007696
DO45159	1.121431235	2.405427148
DO50809	0.678066766	4.113277095
DO45303	0.428007497	3.540323666
DO45251	0.506260395	3.101394758
DO50857	0.2157791	2.003568777
DO45092	0.952004952	5.044310616
DO48757	0.681012185	4.554461152
DO23517	0.186346645	1.53833652
DO45175	0.270211126	3.237192902
DO50793	0.512765325	2.99419248
DO48736	0.446165695	2.756744925
DO50774	0.572124037	2.36550498
DO45109	0.362341619	2.36069773
DO48725	0.222516488	4.378977649
DO48751	0.414860758	4.627703131
DO23533	0.224722182	3.538299764
DO23540	0.256992509	4.700419742
DO23528	0.19878832	2.633300304
DO48733	0.513974056	2.63746488
DO48723	0.344398805	5.689865223
DO23544	0.274132939	2.714458746
DO48704	0.386327576	4.692722893
DO50800	1.748752748	3.219771344
DO48716	0.676583178	3.689472497
DO23548	0.277456118	2.356968616
DO45095	0.397470474	2.72230404
DO23534	0.159410117	2.630401977
DO45297	0.579358301	4.794781303
DO50814	0.109085328	2.554023696
DO23511	0.258125469	5.131475072
DO48681	0.697774264	3.337525999
DO45287	1.392306431	4.023692708
DO45094	0.098261252	2.342618175
DO23530	1.67648497	3.460937793
DO45307	1.25593393	5.428171207
DO48743	0.373799641	3.30000933
DO23543	0.217887567	3.043372505
DO45129	1.018995871	2.058115925
DO50817	0.166521102	2.769132327
DO45123	0.22284956	4.042125995
DO48760	0.336024651	1.864482133
DO23525	0.36687118	5.925348161
DO50859	0.361374568	4.50425427
DO23508	0.554034063	5.552878091
DO45233	0.677193848	2.489417054
DO23546	0.446132126	3.447868368
DO45245	0.52254343	4.906368245
DO23537	1.149051857	3.397930663
DO45091	0.476251022	2.868372277
DO45247	0.72162132	1.88833763
DO50808	0.420105719	4.164717102
DO23526	0.612530566	6.043167745
DO48677	0.214247429	1.968099602
DO48732	0.785775172	4.507004905
DO45096	0.211614946	2.305286793
DO45189	1.229339967	2.380409183
DO23545	0.533602517	3.861044214
DO45199	0.413167493	3.706290728
DO45117	0.280525103	2.701479194
DO45231	1.222808888	3.367925809
DO48761	0.450230366	3.057864565
DO45105	0.392368864	3.164089537
DO45179	0.284274493	2.512857438
DO23551	0.699822201	1.895919901
DO50822	0.6304133	3.38749889
DO45097	0.550700249	3.012562953
DO45277	0.878388235	5.719139896
DO227801	0.201671873	3.156587054
DO50840	0.291877102	3.772945559
DO48700	0.557224794	4.195241282
DO50807	0.254076128	2.073749639
DO50811	0.181434889	2.240457218
DO48721	0.394075724	1.974670638
DO23532	0.413567654	2.614373922
DO23549	0.434924302	4.171041856
DO45187	0.545253861	2.49895468
DO45255	0.684611495	2.904465022
DO45185	0.939250052	5.378028795
DO45257	1.428929734	3.283642834
DO23529	1.143850515	2.621889408
DO45099	0.837116371	2.618224558
DO45305	0.631331649	3.832725993
DO45195	0.128739221	1.331987194
DO45119	1.471436691	3.097809828
DO48682	0.740722353	4.409787368
DO23542	0.556613343	4.567341003
DO45107	0.360904055	2.282602303
DO45131	0.429895505	4.563552316
DO45249	0.919050179	3.17075255
DO45259	1.424696935	3.880471015
DO45197	0.588861161	2.753044806
DO48715	0.160795657	3.846356913
DO45153	0.87174171	2.900138009
DO50785	0.152239373	4.477091195
DO48719	0.604644491	2.639265278
