# Supplementary material for: Construction of a novel exosomes-related gene signature in hepatocellular carcinoma
Source: Front Cell Dev Biol. 2022 Aug 29;10:997734. doi: 10.3389/fcell.2022.997734 (PMC9465081; doi:10.3389/fcell.2022.997734)
Supplement: Supplementary file 1 [file DataSheet1.ZIP › Raw data for manuscript/data sheets/gene expression-local cohort.txt]

id	ADAMTS5	G6PD
A01	0.007	6.227
A02	0.565	4.801
A03	0.424	3.102
A04	0.607	4.316
A05	0.218	2.604
A06	0.082	1.121
A07	0.305	1.924
A08	0.128	3.766
A09	0.284	2.608
A10	0.163	1.482
A11	1.197	1.021
A12	0.889	1.434
A13	0.431	1.566
A14	2.122	5.143
A15	0.87	1.112
A16	0.162	1.4
A17	0.182	2.208
A18	0.246	4.221
A19	0.575	1.685
A20	0.297	2.365
A21	0.604	1.302
A22	0.237	5.736
A23	0.043	1.391
A24	0.383	2.999
A25	1.126	2.818
A26	0.552	1.379
A27	0.405	2.304
A28	0.779	2.27
A29	1.615	4.812
A30	0.12	1.288
A31	0.273	3.528
A32	0.317	2.375
A33	0.466	3.54
A34	0.208	2.388
A35	1.438	2.24
A36	0.665	1.179
A37	0.22	3.874
A38	0.686	1.498
A39	0.16	1.738
A40	0.29	2.67
A41	0.352	1.764
A42	0.234	3.603
A43	0.278	2.683
A44	0.216	3.784
A45	0.612	1.307
A46	0.886	2.309
A47	1.604	2.162
A48	0.508	2.535
A49	0.262	1.527
A50	0.287	2.952
A51	0.028	5.082
A52	0.738	1.463
A53	1.893	2.028
A54	0.369	3.593
A55	0.497	1.185
A56	0.324	3.39
A57	0.195	1.374
A58	0.147	2.87
A59	0.403	2.012
A60	0.212	5.814
A61	1.524	2.408
A62	0.933	2.122
A63	0.722	2.79
A64	1.03	6.807
A65	0.784	3.509
A66	0.507	3.097
A67	0.762	4.919
A68	0.32	7.335
A69	0.783	2.272
A70	0.146	2.91
A71	0.399	3.328
A72	1.671	4.434
A73	0.294	1.91
A74	0.033	6.825
A75	0.357	4.909
A76	0.668	4.163
A77	0.805	4.459
A78	0.15	0.834
A79	0.868	2.284
A80	0.484	1.529
A81	0.338	3.433
A82	0.378	3.981
A83	2.443	1.597
A84	0.56	1.634
A85	0.209	2.299
A86	0.121	3.492
A87	0.821	3.655
A88	0.312	1.565
A89	0.258	2.006
A90	1.144	1.646
A91	0.451	2.29
A92	0.386	4.04
A93	0.767	3.88
A94	0.202	3.261
A95	0.359	2.332
A96	0.968	2.883
A97	0.139	1.987
A98	1.219	6.764
A99	0.077	1.041
A100	0.617	3.362
