# Supplementary material for: Construction of a novel exosomes-related gene signature in hepatocellular carcinoma
Source: Front Cell Dev Biol. 2022 Aug 29;10:997734. doi: 10.3389/fcell.2022.997734 (PMC9465081; doi:10.3389/fcell.2022.997734)
Supplement: Supplementary file 1 [file DataSheet1.ZIP › Raw data for manuscript/data sheets/gene expression-TCGA cohort.txt]

id	ADAMTS5	G6PD
TCGA-DD-A116	0.418374018	1.6617993
TCGA-DD-A4NI	0.18722654	1.16729305
TCGA-RC-A7SK	0.091781401	2.524680552
TCGA-DD-AAE7	0.125931216	1.412361525
TCGA-CC-A5UC	0.73565535	2.649537057
TCGA-BC-A110	0.404430573	1.855445595
TCGA-DD-A3A3	0.133953645	1.79621772
TCGA-G3-A6UC	0.068363806	1.952105028
TCGA-DD-A11B	0.867148282	1.799834578
TCGA-DD-AAEG	0.186246099	2.051744474
TCGA-WQ-A9G7	0.562460098	4.288789682
TCGA-DD-A4ND	1.060012094	2.636919219
TCGA-DD-AAD5	0.526548929	6.829335851
TCGA-DD-AACL	0.338227231	5.649739031
TCGA-DD-A4NR	0.67426177	4.112319812
TCGA-G3-A25X	0.703606263	2.756011298
TCGA-UB-A7MD	0.903807245	4.124743346
TCGA-NI-A4U2	0.228203132	1.339368882
TCGA-BC-A112	1.598015924	6.705308911
TCGA-T1-A6J8	0.140154465	2.612631574
TCGA-ED-A8O5	0.600856134	1.930974204
TCGA-2Y-A9GS	0.291712228	4.869999191
TCGA-XR-A8TE	0.328136197	2.386591077
TCGA-2Y-A9H7	0.20364245	2.208592795
TCGA-CC-A8HV	0.425073389	5.048991606
TCGA-EP-A2KB	0.24720009	2.054383823
TCGA-CC-A7IJ	1.722632143	6.432402259
TCGA-DD-AAC8	0.686576094	4.957357002
TCGA-BC-A10R	0.199901964	1.874412589
TCGA-BC-A10Z	2.140423336	2.469035473
TCGA-CC-5263	1.600671292	4.25208786
TCGA-MI-A75I	0.436431906	3.919487872
TCGA-DD-AAVZ	0.244579373	1.684064659
TCGA-DD-A73B	0.732589358	1.91053965
TCGA-DD-AAVR	0.324818666	2.190505508
TCGA-CC-5259	0.314347917	2.0911179
TCGA-BC-4073	1.119336919	3.79708044
TCGA-DD-A1EB	0.238192053	0.942186425
TCGA-DD-AACX	0.27367498	3.906137312
TCGA-DD-A4NK	0.075887733	1.431001892
TCGA-DD-AADS	0.056986081	1.174904277
TCGA-BD-A3ER	1.332586499	2.863705579
TCGA-4R-AA8I	0.89359512	1.757407772
TCGA-DD-AADF	0.366028287	2.620008513
TCGA-FV-A2QR	1.245169483	2.194621028
TCGA-DD-A4NB	1.321185204	3.848626946
TCGA-2Y-A9GW	0.413516097	3.976634001
TCGA-BW-A5NQ	0.704000774	4.291486423
TCGA-DD-A1EK	0.81076735	2.685899793
TCGA-DD-A39X	0.226588184	3.325940991
TCGA-DD-A11D	0.347057159	1.287857593
TCGA-CC-A8HU	0.347666337	3.701826258
TCGA-DD-AADA	0.240115605	1.864823613
TCGA-FV-A3R2	0.930733024	2.746623203
TCGA-UB-A7MB	0.298490226	1.58986174
TCGA-DD-A3A8	0.124669497	1.378706929
TCGA-ED-A627	1.07007671	2.631775986
TCGA-RC-A6M5	1.063802495	2.73902523
TCGA-G3-A3CI	0.520877804	1.895797009
TCGA-BC-A217	0.190960181	2.985623564
TCGA-G3-AAV7	0.786518998	5.665212537
TCGA-DD-AADQ	0.227719392	1.847788903
TCGA-DD-AADW	1.509034508	3.150392977
TCGA-2Y-A9H9	0.360487778	1.61453459
TCGA-DD-AACO	0.287227708	2.567759597
TCGA-ZS-A9CE	0.068067291	0.938205759
TCGA-2Y-A9GT	0.232964121	1.751186467
TCGA-G3-A7M5	0.067748126	1.974334737
TCGA-RC-A6M4	0.125764569	1.320142665
TCGA-DD-AACP	0.331625198	4.107106992
TCGA-RG-A7D4	0.191961295	4.411034333
TCGA-HP-A5MZ	0.802216962	3.851861954
TCGA-DD-A1ED	0.33931848	1.18630024
TCGA-CC-A3MA	1.971548704	4.715357476
TCGA-WX-AA47	0.382354723	3.381134111
TCGA-K7-A5RG	0.369564642	3.851811994
TCGA-CC-A7IG	0.44465212	6.373240678
TCGA-RC-A7SB	0.295266109	2.129850091
TCGA-G3-A3CK	0.305584428	2.067852421
TCGA-DD-AAE9	0.255922815	2.561699075
TCGA-KR-A7K7	0.078406573	4.607115447
TCGA-DD-AACN	0.622758529	2.881554015
TCGA-DD-A73D	0.287995613	1.49189721
TCGA-DD-AACE	0.021130169	2.062577664
TCGA-BC-A69H	0.523875551	5.139464583
TCGA-BC-A3KF	0.215542924	3.018578096
TCGA-DD-A1EI	1.62459224	3.900303624
TCGA-DD-AAEK	0.304620612	2.001440173
TCGA-MI-A75G	2.292798237	2.303941152
TCGA-DD-A11C	0.674891046	1.736606174
TCGA-DD-AACQ	0.339137499	3.235924766
TCGA-DD-AAE2	0.431975902	2.097799211
TCGA-ED-A7PX	0.729182506	5.117820525
TCGA-G3-A7M8	0.240776895	1.442097928
TCGA-DD-AADO	0.260808053	3.163050236
TCGA-DD-A1EJ	0.594815089	4.512126362
TCGA-WX-AA46	0.305684463	1.004597748
TCGA-DD-A4NV	0.408916269	2.025602568
TCGA-DD-AACW	0.078132983	2.80423058
TCGA-DD-A3A4	0.217705579	0.961949463
TCGA-DD-AACT	0.269117431	1.45298755
TCGA-ES-A2HS	0.13121913	1.428050712
TCGA-DD-AAE0	0.734181711	3.023794177
TCGA-DD-AAE1	0.443618532	2.443959856
TCGA-ZP-A9D4	0.434095697	1.162293837
TCGA-DD-AACH	1.536789979	5.857564792
TCGA-BW-A5NO	0.627388316	2.762134043
TCGA-DD-AACA	1.042390093	2.735631567
TCGA-DD-A119	0.286895456	1.836969144
TCGA-BW-A5NP	0.718163707	2.905527663
TCGA-DD-A3A5	0.367046367	1.718060835
TCGA-ED-A82E	0.799491038	3.521379956
TCGA-DD-A4NG	0.97701426	1.387247827
TCGA-2Y-A9H2	0.243913003	4.565921258
TCGA-DD-A1EC	0.538137232	3.391372079
TCGA-DD-AAED	0.130980711	1.599513949
TCGA-CC-5264	0.885243854	4.460780563
TCGA-DD-AADN	0.01769683	5.046282813
TCGA-ED-A66X	0.908094417	3.195630125
TCGA-DD-AADP	0.441423242	1.71129622
TCGA-BC-A216	0.43479463	2.256005513
TCGA-XR-A8TF	0.143077807	1.613608029
TCGA-EP-A2KC	0.302974425	3.397722338
TCGA-G3-A25T	0.549461684	3.539156329
TCGA-2Y-A9H1	0.106802231	2.121084715
TCGA-G3-AAV6	0.802914074	3.214220878
TCGA-DD-AAD3	0.49017598	1.981329536
TCGA-G3-A3CJ	0.171029106	1.06571361
TCGA-2Y-A9H0	0.139184988	4.017520213
TCGA-DD-A73C	0.205966724	1.244314128
TCGA-DD-AAEI	0.079118718	3.701161995
TCGA-CC-A9FW	0.311672834	3.226357316
TCGA-5C-A9VH	1.09264857	2.637285876
TCGA-FV-A23B	0.654226454	2.159826461
TCGA-DD-AAVV	0.484579717	3.143019308
TCGA-ED-A4XI	0.613141601	2.221717185
TCGA-2Y-A9H6	0.334994614	1.855314821
TCGA-G3-AAV1	0.521848774	3.871584453
TCGA-EP-A3RK	0.523703559	3.575893165
TCGA-O8-A75V	0.301458998	3.1708554
TCGA-NI-A8LF	0.852610634	1.702087001
TCGA-DD-A73G	0.180664745	2.100747942
TCGA-K7-AAU7	0.786105679	6.429297934
TCGA-G3-A5SL	0.258883095	1.55662168
TCGA-DD-AADL	0.649239735	2.236718228
TCGA-ZS-A9CF	0.558171419	2.657534371
TCGA-G3-AAV0	0.063629604	1.969961999
TCGA-CC-A5UD	0.350936099	7.135843675
TCGA-G3-A25S	0.190128718	4.672597324
TCGA-DD-A1EG	0.350537868	4.278242773
TCGA-2Y-A9HB	0.165419972	1.795091981
TCGA-UB-A7MC	0.236482944	2.167011344
TCGA-CC-A9FS	0.285082216	2.690627171
TCGA-ED-A5KG	0.764809228	3.402913005
TCGA-G3-AAV2	0.121706893	2.5101239
TCGA-DD-AAVU	0.140545581	3.761603355
TCGA-CC-A7II	0.830141559	3.779096843
TCGA-BC-A10U	0.7539247	4.284890896
TCGA-FV-A3I0	1.361108049	4.319764595
TCGA-G3-A3CG	0.324991548	1.649111405
TCGA-RC-A6M3	0.394711024	3.883000011
TCGA-CC-A7IK	0.437516036	5.094370788
TCGA-MR-A8JO	2.04807956	3.453509678
TCGA-KR-A7K0	0.390435031	2.901056096
TCGA-DD-AACF	0.275534191	1.477746223
TCGA-DD-AACS	0.248686991	2.264113319
TCGA-DD-AAW2	0.436007752	2.592494113
TCGA-ES-A2HT	0.178432798	1.243202323
TCGA-FV-A3I1	0.534487374	5.136726226
TCGA-DD-AAE6	0.198491639	3.990877733
TCGA-FV-A496	0.272355419	3.958486364
TCGA-DD-A4NJ	1.205568929	2.962467215
TCGA-DD-A39W	0.310018736	1.9514233
TCGA-DD-AAW1	0.159483747	2.092084953
TCGA-2Y-A9GX	0.9637184	3.053948204
TCGA-DD-AAW0	0.556040982	2.425220805
TCGA-KR-A7K2	0.079771774	1.648469585
TCGA-DD-AAEB	0.042751107	1.308511743
TCGA-MI-A75C	0.108723199	4.816639639
TCGA-ED-A97K	0.643778444	3.80846434
TCGA-BC-A10Y	0.523768184	2.873762418
TCGA-DD-AAD8	0.446526319	2.412987416
TCGA-RC-A7S9	0.223764678	3.140670695
TCGA-DD-AAVY	0.231548532	2.492208789
TCGA-ED-A7XO	0.59067732	2.316963907
TCGA-ZS-A9CD	0.631128595	3.012498414
TCGA-CC-A7IF	0.175501479	1.753425258
TCGA-WX-AA44	0.713376803	4.577040834
TCGA-DD-A3A6	1.443113823	3.559411049
TCGA-DD-AADU	0.20212931	1.809102821
TCGA-G3-A25Z	0.513399583	2.210111708
TCGA-DD-AACK	0.950456693	3.921725755
TCGA-CC-A8HT	0.7860605	5.654236171
TCGA-GJ-A9DB	0.64666249	3.461834982
TCGA-FV-A4ZP	0.253148568	5.296812347
TCGA-CC-A3M9	1.791946147	5.117005526
TCGA-BC-A3KG	0.740430851	3.084849877
TCGA-DD-A113	0.647613288	2.513590291
TCGA-DD-AAEH	0.161711776	2.203996377
TCGA-G3-AAV5	0.12723018	5.410250526
TCGA-YA-A8S7	0.79270637	7.86334505
TCGA-2Y-A9GU	0.271421732	1.317056844
TCGA-CC-A3MC	0.561077588	5.073835654
TCGA-G3-A5SJ	0.670694881	4.152329466
TCGA-DD-AADJ	0.214438557	3.403056212
TCGA-DD-AAEA	0.322565279	3.510941671
TCGA-ZP-A9CV	0.283975687	2.500269738
TCGA-K7-A5RF	0.696631842	1.602503915
TCGA-EP-A12J	0.300776934	1.219025987
TCGA-G3-A7M7	0.139368116	1.883403418
TCGA-LG-A6GG	0.27319694	2.108844574
TCGA-DD-AACD	0.398990684	2.066917878
TCGA-DD-A73E	0.549811388	2.43350913
TCGA-UB-AA0U	0.468269774	1.902251131
TCGA-FV-A3R3	0.672970182	2.319260684
TCGA-DD-AADY	0.482969784	1.095596359
TCGA-DD-A4NL	0.33939431	1.175803053
TCGA-DD-AACZ	0.89621038	6.210141796
TCGA-DD-A1EE	0.808866981	3.182622068
TCGA-2Y-A9GY	0.224741935	7.008455515
TCGA-DD-AADC	1.098862162	3.94391289
TCGA-LG-A9QD	0.120109887	1.455172272
TCGA-DD-AACI	0.314545143	2.760930514
TCGA-K7-A6G5	0.212265641	2.857482831
TCGA-BC-A10X	1.113002984	1.377760672
TCGA-2Y-A9HA	0.787575975	4.70533269
TCGA-ED-A7XP	0.61990342	3.496675811
TCGA-DD-AAVX	0.323711318	2.737698658
TCGA-EP-A3JL	0.165997968	3.509405754
TCGA-G3-AAV4	0.730349018	2.811193974
TCGA-GJ-A3OU	0.828371776	4.965865997
TCGA-UB-A7ME	0.327680582	2.202974004
TCGA-ED-A7PY	0.106110634	1.679125139
TCGA-UB-AA0V	1.140435771	1.353922831
TCGA-DD-A4NN	1.548554502	2.603935115
TCGA-2Y-A9H4	0.260021198	2.68581863
TCGA-DD-A4NE	0.982431003	2.557159591
TCGA-DD-A118	1.156658077	2.914907553
TCGA-CC-5262	1.112171659	4.318587276
TCGA-DD-AADG	0.193733019	1.654730649
TCGA-QA-A7B7	0.433090633	3.802891126
TCGA-CC-5261	0.967114441	2.714310369
TCGA-DD-A1EL	0.879996863	6.628337047
TCGA-WQ-AB4B	0.451324439	1.848282612
TCGA-FV-A495	0.296026576	2.32410665
TCGA-DD-A39Z	0.098378308	1.867256002
TCGA-BC-4072	0.755228835	3.300069238
TCGA-5R-AA1C	0.207977163	3.234972434
TCGA-DD-A4NP	0.256573518	1.246871378
TCGA-G3-A7M9	0.914690419	5.247073793
TCGA-ZP-A9CY	0.261005994	1.556818333
TCGA-CC-5260	0.872465686	4.623485307
TCGA-MI-A75E	0.709187746	2.758378658
TCGA-DD-AAVP	0.230093792	2.856867999
TCGA-DD-AAE4	0.379778086	1.697481159
TCGA-2Y-A9H5	1.27165515	2.086886327
TCGA-ZP-A9D1	0.848502402	1.870554107
TCGA-ED-A459	0.644581002	4.809750897
TCGA-GJ-A6C0	1.000356302	2.581280135
TCGA-DD-AADV	0.498615964	3.569616253
TCGA-ZP-A9D0	0.125944266	1.402312336
TCGA-DD-A3A2	0.255369117	0.88012346
TCGA-DD-A4NO	0.643082698	1.942174036
TCGA-CC-A8HS	0.68253096	2.339691262
TCGA-DD-AACB	0.291247319	5.269624545
TCGA-2Y-A9GV	0.258299413	1.486816812
TCGA-CC-A7IH	0.942824199	2.399892124
TCGA-PD-A5DF	1.264505205	2.439835338
TCGA-DD-A3A1	0.17365285	4.401243393
TCGA-ED-A66Y	0.838151056	4.307438726
TCGA-BD-A3EP	0.685062741	3.9912724
TCGA-XR-A8TD	0.875645772	3.369533766
TCGA-ZP-A9D2	0.555361389	4.969105352
TCGA-CC-A3MB	1.45780229	4.37055211
TCGA-ED-A8O6	0.90067309	3.042015122
TCGA-MI-A75H	0.225839309	2.800553922
TCGA-G3-AAUZ	0.083558212	1.359011133
TCGA-BC-A10Q	1.330625514	3.023213295
TCGA-DD-A39Y	0.419881107	7.064620986
TCGA-DD-AAVQ	0.075289416	2.995702309
TCGA-DD-AAW3	0.328649683	2.218552116
TCGA-EP-A26S	0.182544843	1.177468813
TCGA-DD-AAVW	0.875070098	2.462511499
TCGA-2Y-A9H8	0.209954993	2.86623918
TCGA-BC-A10W	1.488566423	5.459124685
TCGA-CC-A9FV	0.276088782	3.807632099
TCGA-DD-A114	1.063365569	5.906373297
TCGA-ZP-A9CZ	0.493927136	2.883817658
TCGA-BC-A10T	1.589073129	2.066549401
TCGA-CC-A5UE	0.216747503	7.175316006
TCGA-5R-AA1D	0.777051012	2.455349843
TCGA-5C-AAPD	0.666854828	4.879140633
TCGA-BD-A2L6	0.199559029	1.664090483
TCGA-ED-A7PZ	0.200372771	4.47580216
TCGA-CC-A7IE	1.496587618	3.228983187
TCGA-DD-AADM	0.180653162	2.638869244
TCGA-G3-A5SM	1.070087704	2.695286764
TCGA-DD-AACG	0.120633351	4.457519437
TCGA-G3-A25V	0.358486625	2.773888752
TCGA-RC-A7SH	0.63052392	2.532446135
TCGA-CC-A1HT	1.190954241	6.547681787
TCGA-DD-A3A9	0.653849636	2.492468002
TCGA-5R-AAAM	0.361364685	2.122011346
TCGA-DD-A115	0.639554105	1.822850045
TCGA-DD-A1EF	1.067085211	2.825877192
TCGA-UB-A7MA	1.094322561	2.548874299
TCGA-DD-AADB	0.86225316	5.000834718
TCGA-DD-A4NH	0.687879118	2.586884813
TCGA-DD-A4NA	0.943128198	3.335585155
TCGA-DD-AAD6	0.334884009	5.41143133
TCGA-DD-A4NQ	0.522054343	6.725045813
TCGA-DD-A73F	1.633183338	2.639444962
TCGA-CC-A123	0.34795836	3.221990266
TCGA-ZS-A9CG	0.404069954	2.22005625
TCGA-DD-AACV	0.285531597	2.411294987
TCGA-5C-A9VG	0.410205513	2.511174764
TCGA-XR-A8TC	0.283219628	1.667545201
TCGA-G3-AAV3	0.54772314	2.898103461
TCGA-DD-A73A	0.210531381	2.581831583
TCGA-DD-AACJ	0.260738334	4.272379338
TCGA-XR-A8TG	0.963974541	1.744711798
TCGA-DD-AAD1	0.941292948	2.880058164
TCGA-BC-A5W4	0.064766714	2.04700295
TCGA-G3-A7M6	1.162248714	3.695765591
TCGA-DD-AA3A	0.59174461	4.988419752
TCGA-DD-A39V	0.353273939	4.344156692
TCGA-DD-AAD0	0.098375209	2.030034087
TCGA-2Y-A9H3	0.106279004	2.150509636
TCGA-EP-A2KA	0.3338527	5.357916151
TCGA-HP-A5N0	0.821729315	1.62253215
TCGA-BC-A69I	0.389991518	1.864524921
TCGA-DD-A1EH	1.028067658	2.636784454
TCGA-UB-A7MF	0.378914745	3.783906051
TCGA-DD-A1EA	0.674454776	3.997759379
TCGA-G3-A25Y	1.315167391	2.885855653
TCGA-DD-A4NF	0.33740671	1.827000317
TCGA-DD-AAD2	0.445426375	2.845852711
TCGA-DD-A4NS	1.101560661	3.471892374
TCGA-G3-A5SK	0.335662753	0.870610445
TCGA-DD-AADK	0.119783497	1.765897072
TCGA-KR-A7K8	0.260911482	3.733122189
TCGA-DD-AACU	0.450254864	3.630022146
TCGA-DD-AADI	0.35952713	2.193634563
TCGA-CC-5258	1.172477275	3.540446423
TCGA-G3-A5SI	0.331124697	1.602228813
TCGA-DD-AACC	0.119811193	2.727693961
TCGA-DD-A3A7	0.199233228	4.815044054
TCGA-2Y-A9GZ	0.212779612	1.80091522
TCGA-G3-A3CH	0.206135566	1.85593151
TCGA-DD-AAE3	0.396487347	1.351750433
TCGA-DD-AAVS	0.232882731	2.458350504
TCGA-FV-A2QQ	0.268237589	2.383387729
TCGA-RC-A6M6	0.285049063	6.473807688
TCGA-RC-A7SF	0.204703784	3.652626455
TCGA-BC-A10S	0.332723399	1.904746505
TCGA-MR-A520	0.071515578	1.365633753
TCGA-CC-A9FU	0.307838484	4.046407241
TCGA-FV-A4ZQ	0.395138059	3.69014887
TCGA-DD-AAEE	0.470437532	1.922646194
TCGA-DD-AADD	0.308773364	3.436616409
TCGA-CC-A7IL	0.202385623	1.9758752
TCGA-LG-A9QC	0.473891312	1.569280116
TCGA-BC-A8YO	0.732153606	6.269890988
TCGA-DD-AADR	0.279608575	3.728386397
TCGA-G3-A25U	0.225992643	1.050796301
TCGA-DD-AACY	0.058707318	1.919757288
TCGA-3K-AAZ8	0.099606524	1.796326548
TCGA-WJ-A86L	0.259599953	2.208588113
TCGA-DD-A11A	0.579968876	2.910182338
TCGA-DD-AAC9	0.152159401	1.419420235
