# Supplementary material for: Construction of a novel exosomes-related gene signature in hepatocellular carcinoma
Source: Front Cell Dev Biol. 2022 Aug 29;10:997734. doi: 10.3389/fcell.2022.997734 (PMC9465081; doi:10.3389/fcell.2022.997734)
Supplement: Supplementary file 1 [file DataSheet1.ZIP › Raw data for manuscript/data sheets/riskscore-TCGA.txt]

id	futime	fustat	ADAMTS5	G6PD	riskScore	risk
TCGA-DD-A116	4.44383561643836	1	0.418374018151805	1.66179929988998	0.611376492528323	low
TCGA-DD-A4NI	1.53698630136986	0	0.18722653990771	1.16729304996671	0.44188667713868	low
TCGA-RC-A7SK	1.29315068493151	0	0.0917814012162503	2.52468055183721	0.622470810224611	low
TCGA-DD-AAE7	1.76438356164384	0	0.125931216486644	1.4123615248071	0.45477517757393	low
TCGA-CC-A5UC	0.950684931506849	1	0.735655349665093	2.64953705709104	1.04907944220185	high
TCGA-BC-A110	5.7972602739726	1	0.404430573033371	1.85544559506982	0.641846359974635	low
TCGA-DD-A3A3	1.46575342465753	1	0.133953645063839	1.79621771955325	0.514405159635315	low
TCGA-G3-A6UC	1.83835616438356	0	0.068363805512594	1.95210502835707	0.513530516537616	low
TCGA-DD-A11B	0.0383561643835616	1	0.867148282051197	1.79983457778419	0.89345377932554	low
TCGA-DD-AAEG	1.96986301369863	0	0.186246098566792	2.05174447433453	0.578426895851275	low
TCGA-WQ-A9G7	0.0821917808219178	0	0.562460097504063	4.28878968195987	1.51918425538955	high
TCGA-DD-A4ND	6.11506849315068	0	1.06001209429489	2.63691921923923	1.33350128215557	high
TCGA-DD-AAD5	3.68493150684932	0	0.526548928806065	6.82933585069927	3.21149557469803	high
TCGA-DD-AACL	0.293150684931507	1	0.338227230609428	5.64973903123471	1.94472976463462	high
TCGA-DD-A4NR	0.0246575342465753	1	0.67426177011511	4.1123198115611	1.56567838379649	high
TCGA-G3-A25X	4.87397260273973	0	0.703606263216848	2.75601129782513	1.05794903496875	high
TCGA-UB-A7MD	0.142465753424658	1	0.90380724532985	4.1247433464113	1.86751745467477	high
TCGA-NI-A4U2	4.90684931506849	1	0.228203132419616	1.3393688818342	0.480283159442364	low
TCGA-BC-A112	0.419178082191781	1	1.59801592412097	6.70530891096599	6.91752837098051	high
TCGA-T1-A6J8	0.063013698630137	0	0.140154465203226	2.61263157367758	0.66308070857554	low
TCGA-ED-A8O5	1.11232876712329	0	0.60085613363625	1.93097420391265	0.76129039844373	low
TCGA-2Y-A9GS	1.98356164383562	1	0.291712227534788	4.86999919053741	1.48014158620043	high
TCGA-XR-A8TE	2.53424657534247	0	0.328136196672833	2.38659107733882	0.712769177055089	low
TCGA-2Y-A9H7	3.2	0	0.203642450115112	2.20859279486834	0.614780963158223	low
TCGA-CC-A8HV	0.764383561643836	1	0.425073388628114	5.04899160634644	1.72805496172821	high
TCGA-EP-A2KB	0.915068493150685	0	0.2472000902962	2.05438382312442	0.606026331002968	low
TCGA-CC-A7IJ	1.04657534246575	0	1.72263214342671	6.43240225912341	6.98940139926624	high
TCGA-DD-AAC8	0.0438356164383562	1	0.686576094410755	4.95735700159222	2.04528406796995	high
TCGA-BC-A10R	0.843835616438356	1	0.199901964355761	1.8744125893939	0.553598858384245	low
TCGA-BC-A10Z	0.0931506849315069	1	2.14042333610912	2.46903547304496	2.85326257522018	high
TCGA-CC-5263	0.353424657534247	1	1.60067129215447	4.25208786042421	3.27776557986304	high
TCGA-MI-A75I	1.72602739726027	0	0.436431906166599	3.91948787244717	1.23457874917863	high
TCGA-DD-AAVZ	5.20547945205479	0	0.244579373119871	1.68406465943518	0.54018253640814	low
TCGA-DD-A73B	0.775342465753425	1	0.732589357600841	1.91053965016113	0.835283684605825	low
TCGA-DD-AAVR	6.88493150684932	0	0.324818666364249	2.19050550831415	0.669683868897867	low
TCGA-CC-5259	0.684931506849315	0	0.314347916819805	2.09111790029961	0.644578933840743	low
TCGA-BC-4073	0.964383561643836	0	1.11933691884155	3.79708044041538	1.98684986766096	high
TCGA-DD-A1EB	5.52602739726027	0	0.238192053201742	0.942186424990028	0.428647479471566	low
TCGA-DD-AACX	0.465753424657534	0	0.273674980205333	3.90613731217309	1.08800542750265	high
TCGA-DD-A4NK	3.31506849315068	1	0.0758877334579662	1.43100189224415	0.440489651780942	low
TCGA-DD-AADS	1.2986301369863	0	0.0569860812201911	1.17490427654141	0.401619111872663	low
TCGA-BD-A3ER	3.05479452054795	0	1.33258649871417	2.86370557906564	1.75395349313505	high
TCGA-4R-AA8I	0.717808219178082	1	0.893595120222245	1.75740777165863	0.899660279169288	low
TCGA-DD-AADF	0.315068493150685	1	0.366028287216159	2.62000851295367	0.787519210105386	low
TCGA-FV-A2QR	1.59178082191781	1	1.24516948316519	2.19462102789202	1.33900897828147	high
TCGA-DD-A4NB	1.07123287671233	0	1.32118520424385	3.8486269461714	2.34895464080535	high
TCGA-2Y-A9GW	3.48219178082192	1	0.413516096785713	3.97663400114535	1.23485559573335	high
TCGA-BW-A5NQ	0.00273972602739726	0	0.704000773910879	4.29148642270383	1.6910698633617	high
TCGA-DD-A1EK	1.52876712328767	1	0.810767349877174	2.68589979277552	1.12238787682718	high
TCGA-DD-A39X	4.64109589041096	1	0.226588184105117	3.32594099148405	0.87971753401707	low
TCGA-DD-A11D	4.27397260273973	1	0.347057158516787	1.28785759276971	0.516960867918189	low
TCGA-CC-A8HU	0.942465753424658	1	0.347666336549945	3.70182625841205	1.08066778895518	high
TCGA-DD-AADA	3.37808219178082	0	0.240115605397443	1.86482361308764	0.568915987204388	low
TCGA-FV-A3R2	0.531506849315069	1	0.930733023661757	2.74662320271638	1.25125484296608	high
TCGA-UB-A7MB	1.64657534246575	0	0.298490225935885	1.58986174027818	0.546570164365273	low
TCGA-DD-A3A8	0.0301369863013699	1	0.124669497144502	1.37870692874658	0.449700284928519	low
TCGA-ED-A627	1.15890410958904	0	1.07007671009772	2.63177598637477	1.34151730394167	high
TCGA-RC-A6M5	0.0410958904109589	0	1.06380249476889	2.7390252295374	1.37964499116315	high
TCGA-G3-A3CI	0.493150684931507	0	0.520877804204418	1.89579700870513	0.709226164897947	low
TCGA-BC-A217	1.15342465753425	0	0.190960180793297	2.98562356417218	0.771964768087816	low
TCGA-G3-AAV7	0.989041095890411	0	0.786518997908547	5.66521253660947	2.7366315230832	high
TCGA-DD-AADQ	1.19452054794521	0	0.227719392129874	1.84778890302594	0.560717453695109	low
TCGA-DD-AADW	1.60821917808219	0	1.5090345079275	3.15039297718007	2.18580860056069	high
TCGA-2Y-A9H9	1.90958904109589	0	0.360487778314585	1.61453459018766	0.576966558769805	low
TCGA-DD-AACO	5.13972602739726	0	0.287227707730914	2.56775959700485	0.730493938026873	low
TCGA-ZS-A9CE	3.4	0	0.0680672905735396	0.938205759144783	0.376747328756441	low
TCGA-2Y-A9GT	4.44931506849315	1	0.232964120590547	1.75118646741269	0.546573455937808	low
TCGA-G3-A7M5	1.22465753424658	0	0.0677481262780112	1.97433473743675	0.516788047957658	low
TCGA-RC-A6M4	0.0602739726027397	0	0.125764568933023	1.32014266532341	0.442095712461357	low
TCGA-DD-AACP	1.13698630136986	0	0.33162519829745	4.10710699232121	1.20833600444587	high
TCGA-RG-A7D4	3.00821917808219	0	0.191961294879171	4.41103433266179	1.193714032596	high
TCGA-HP-A5MZ	0.249315068493151	1	0.802216961748671	3.85186195442739	1.59195843135661	high
TCGA-DD-A1ED	6.3041095890411	0	0.339318480250672	1.18630023985721	0.498273657839489	low
TCGA-CC-A3MA	0.83013698630137	1	1.97154870396053	4.71535747561122	4.98927093321025	high
TCGA-WX-AA47	1.52328767123288	1	0.382354722574072	3.38113411091957	1.00576594523401	high
TCGA-K7-A5RG	1.42191780821918	0	0.369564642203272	3.85181199400798	1.15006818693859	high
TCGA-CC-A7IG	0.819178082191781	1	0.44465212040146	6.37324067768417	2.62731252790363	high
TCGA-RC-A7SB	1.61095890410959	0	0.295266108557319	2.12985009073213	0.642959328798002	low
TCGA-G3-A3CK	1.6027397260274	0	0.305584428056463	2.06785242089896	0.635816180040374	low
TCGA-DD-AAE9	1.97808219178082	0	0.255922814543035	2.56169907471614	0.71219084807772	low
TCGA-KR-A7K7	1.11506849315068	0	0.0784065725171569	4.60711544716537	1.16368666161834	high
TCGA-DD-AACN	3.56712328767123	0	0.622758528824788	2.88155401498599	1.03448238432416	high
TCGA-DD-A73D	1.8986301369863	0	0.287995613028551	1.49189721006359	0.526299636052174	low
TCGA-DD-AACE	5.98356164383562	0	0.0211301690947027	2.06257766414471	0.512621777277514	low
TCGA-BC-A69H	1.21643835616438	0	0.52387555132852	5.1394645834495	1.91336345376563	high
TCGA-BC-A3KF	0.0219178082191781	0	0.21554292409443	3.01857809593443	0.794308784809654	low
TCGA-DD-A1EI	0.501369863013699	0	1.62459223991645	3.90030362445773	2.99741197915878	high
TCGA-DD-AAEK	2.92328767123288	0	0.304620612381646	2.00144017260555	0.622604582750877	low
TCGA-MI-A75G	1.91232876712329	0	2.29279823707695	2.30394115233859	3.04217055301528	high
TCGA-DD-A11C	1.81369863013699	0	0.674891045612103	1.73660617406389	0.758479634829593	low
TCGA-DD-AACQ	1.18356164383562	1	0.33913749896662	3.23592476596135	0.931410403432467	low
TCGA-DD-AAE2	1.74794520547945	0	0.431975902163979	2.09779921108137	0.705588121901633	low
TCGA-ED-A7PX	0.0164383561643836	0	0.729182505535989	5.11782052508761	2.21785157215658	high
TCGA-G3-A7M8	1.17808219178082	0	0.24077689464698	1.44209792830465	0.500288396464198	low
TCGA-DD-AADO	1.24109589041096	0	0.260808053121316	3.16305023560287	0.858847055852494	low
TCGA-DD-A1EJ	2.75342465753425	1	0.594815089110145	4.51212636219175	1.66639948442477	high
TCGA-WX-AA46	2.07123287671233	0	0.305684462653038	1.00459774846157	0.459622783632506	low
TCGA-DD-A4NV	5.52876712328767	0	0.408916269099535	2.02560256816037	0.678350073354885	low
TCGA-DD-AACW	3.9013698630137	0	0.0781329834409416	2.80423057984338	0.671006066674046	low
TCGA-DD-A3A4	1.67671232876712	1	0.217705579474045	0.961949462731469	0.424653172362692	low
TCGA-DD-AACT	4.27945205479452	0	0.269117430906768	1.45298754988379	0.512759161096917	low
TCGA-ES-A2HS	1.88493150684932	1	0.13121912970396	1.42805071179191	0.458777961908239	low
TCGA-DD-AAE0	1.52054794520548	0	0.73418171130044	3.02379417723074	1.17474922594573	high
TCGA-DD-AAE1	1.51232876712329	0	0.443618532444677	2.44395985635973	0.791122572403315	low
TCGA-ZP-A9D4	1.08219178082192	0	0.43409569650492	1.16229383654145	0.531149740903786	low
TCGA-DD-AACH	0.534246575342466	1	1.53678997883396	5.85756479220104	5.10009273627776	high
TCGA-BW-A5NO	0.0547945205479452	0	0.627388316312649	2.76213404328539	1.00092559931141	high
TCGA-DD-AACA	6.3041095890411	0	1.04239009253148	2.73563156669221	1.35621712012557	high
TCGA-DD-A119	0.610958904109589	1	0.286895456413922	1.83696914440444	0.584281961707939	low
TCGA-BW-A5NP	0.00273972602739726	0	0.718163707137315	2.90552766318409	1.11953614687009	high
TCGA-DD-A3A5	8.56164383561644	1	0.367046366809634	1.71806083465555	0.598434021561703	low
TCGA-ED-A82E	1.11780821917808	0	0.799491038361754	3.52137995552005	1.43624294706883	high
TCGA-DD-A4NG	2.1972602739726	1	0.977014259954358	1.38724782657799	0.855517478837089	low
TCGA-2Y-A9H2	4.74246575342466	0	0.243913002530482	4.56592125843827	1.30133697692272	high
TCGA-DD-A1EC	1.64931506849315	0	0.538137232386999	3.39137207917086	1.13421612388887	high
TCGA-DD-AAED	2.09041095890411	0	0.130980711114718	1.59951394879717	0.483344462505356	low
TCGA-CC-5264	0.279452054794521	1	0.885243853692111	4.46078056343106	2.04059557685811	high
TCGA-DD-AADN	2.46027397260274	0	0.0176968300143445	5.04628281303758	1.27129395131307	high
TCGA-ED-A66X	1.11232876712329	0	0.908094416567845	3.19563012468526	1.41086410022158	high
TCGA-DD-AADP	1.25479452054795	0	0.441423242088857	1.71129621954523	0.631528961677302	low
TCGA-BC-A216	3.7013698630137	0	0.434794629994041	2.25600551256089	0.742071307303171	low
TCGA-XR-A8TF	1.8986301369863	1	0.143077806878633	1.61360802886898	0.489861526287941	low
TCGA-EP-A2KC	0.0520547945205479	1	0.302974425255736	3.39772233841629	0.952334201760362	high
TCGA-G3-A25T	4.25479452054795	0	0.549461683693431	3.53915632904991	1.19669761325703	high
TCGA-2Y-A9H1	3.36712328767123	1	0.106802231319191	2.12108471498902	0.556562407323821	low
TCGA-G3-AAV6	0.178082191780822	1	0.802914074083499	3.21422087818141	1.31106117867296	high
TCGA-DD-AAD3	3.54794520547945	0	0.490175979558164	1.98132953585347	0.711384558879866	low
TCGA-G3-A3CJ	1.62739726027397	0	0.171029106168237	1.0657136102083	0.423211652537214	low
TCGA-2Y-A9H0	10.0684931506849	0	0.139184988219606	4.01752021290474	1.01743185576549	high
TCGA-DD-A73C	1.92054794520548	0	0.205966723962011	1.24431412848422	0.458815618741262	low
TCGA-DD-AAEI	4.19452054794521	0	0.0791187184565308	3.70116199459513	0.882999094943955	low
TCGA-CC-A9FW	0.679452054794521	0	0.311672834313344	3.22635731634643	0.909723109196538	low
TCGA-5C-A9VH	0.882191780821918	0	1.0926485700694	2.63728587578212	1.36676349532323	high
TCGA-FV-A23B	5.07397260273973	1	0.654226454069193	2.15982646120255	0.84978463955951	low
TCGA-DD-AAVV	6.72602739726027	0	0.484579716529936	3.14301930790764	1.00992910324605	high
TCGA-ED-A4XI	1.05753424657534	0	0.61314160106481	2.22171718511347	0.839664090985972	low
TCGA-2Y-A9H6	0.978082191780822	0	0.334994614284254	1.85531482050407	0.609189555975432	low
TCGA-G3-AAV1	0.983561643835616	1	0.521848773884233	3.87158445255232	1.29731306305938	high
TCGA-EP-A3RK	0.994520547945206	0	0.523703559034643	3.575893164772	1.18699361311414	high
TCGA-O8-A75V	1.47397260273973	0	0.301458998120969	3.17085539997018	0.887600542288771	low
TCGA-NI-A8LF	1.66027397260274	0	0.852610633868158	1.70208700093749	0.857765365425191	low
TCGA-DD-A73G	9.52876712328767	0	0.180664744887881	2.100747941627	0.584687280756132	low
TCGA-K7-AAU7	0.983561643835616	0	0.786105678507282	6.42929793372404	3.45446873621638	high
TCGA-G3-A5SL	1.7013698630137	0	0.258883095173096	1.55662168022576	0.525185568565763	low
TCGA-DD-AADL	1.74246575342466	0	0.649239734652736	2.23671822752938	0.866713270260714	low
TCGA-ZS-A9CF	6.60821917808219	0	0.558171418519403	2.65753437137096	0.920332008701739	low
TCGA-G3-AAV0	1.3041095890411	0	0.0636296039898729	1.96996199941845	0.514503823885633	low
TCGA-CC-A5UD	0.832876712328767	1	0.350936099080472	7.135843674903	3.0905063463868	high
TCGA-G3-A25S	1.13972602739726	1	0.190128718076489	4.67259732359963	1.29115785922618	high
TCGA-DD-A1EG	3.75890410958904	1	0.350537868278503	4.27824277328586	1.2913640761054	high
TCGA-2Y-A9HB	0.712328767123288	0	0.165419972409039	1.7950919809442	0.52653288427309	low
TCGA-UB-A7MC	1.36986301369863	0	0.23648294425586	2.1670113438252	0.622193674044179	low
TCGA-CC-A9FS	0.578082191780822	0	0.285082215810299	2.69062717060691	0.757191572322657	low
TCGA-ED-A5KG	1.32054794520548	0	0.764809227817221	3.40291300484116	1.3495939459187	high
TCGA-G3-AAV2	1.01917808219178	0	0.121706893068261	2.51012390039302	0.633805026415461	low
TCGA-DD-AAVU	6.03287671232877	0	0.140545581186302	3.76160335467859	0.94193469631652	high
TCGA-CC-A7II	1.09315068493151	0	0.830141559364674	3.77909684320227	1.59000436279182	high
TCGA-BC-A10U	2.29315068493151	1	0.75392470032734	4.28489089632603	1.75218693222605	high
TCGA-FV-A3I0	2.32328767123288	0	1.36110804904553	4.31976459496112	2.79489677420946	high
TCGA-G3-A3CG	1.84383561643836	0	0.324991548073592	1.64911140487932	0.567740764451739	low
TCGA-RC-A6M3	0.00273972602739726	0	0.394711024291745	3.88300001108869	1.18321925404883	high
TCGA-CC-A7IK	0.717808219178082	1	0.437516036012442	5.0943707882974	1.76862020575872	high
TCGA-MR-A8JO	0.904109589041096	0	2.04807955962854	3.45350967762358	3.59519473913744	high
TCGA-KR-A7K0	0.178082191780822	1	0.390435030850356	2.90105609646821	0.87395069554111	low
TCGA-DD-AACF	1	1	0.275534190642704	1.47774622302632	0.519146629428966	low
TCGA-DD-AACS	4.94246575342466	0	0.248686991152382	2.26411331853078	0.646817830339064	low
TCGA-DD-AAW2	5.08219178082192	0	0.436007751682197	2.59249411330671	0.823098986569478	low
TCGA-ES-A2HT	1.2	1	0.178432798187218	1.24320232286749	0.449267240642536	low
TCGA-FV-A3I1	0.676712328767123	1	0.534487373745441	5.13672622638016	1.9270710792712	high
TCGA-DD-AAE6	0.386301369863014	0	0.198491639135731	3.99087773312881	1.055185054849	high
TCGA-FV-A496	0.0273972602739726	0	0.272355418705862	3.95848636443283	1.10443628135863	high
TCGA-DD-A4NJ	2.08219178082192	0	1.20556892891657	2.96246721544549	1.64307647505118	high
TCGA-DD-A39W	2.26575342465753	1	0.3100187361322	1.95142330029956	0.615662912124788	low
TCGA-DD-AAW1	5.44931506849315	0	0.159483746564315	2.0920849526902	0.573934659720958	low
TCGA-2Y-A9GX	6.69041095890411	0	0.963718399653719	3.05394820445156	1.40881855193465	high
TCGA-DD-AAW0	5.52054794520548	0	0.556040982055248	2.4252208053065	0.855952949406006	low
TCGA-KR-A7K2	1.8	0	0.0797717744714836	1.64846958472962	0.472100477710121	low
TCGA-DD-AAEB	1.30958904109589	0	0.0427511068973267	1.30851174270995	0.41388704302624	low
TCGA-MI-A75C	0.797260273972603	0	0.108723198793414	4.81663963863422	1.26913631008769	high
TCGA-ED-A97K	0.0164383561643836	0	0.643778443729553	3.80846434006761	1.39466473237197	high
TCGA-BC-A10Y	1.94794520547945	1	0.523768183981527	2.87376241774909	0.958039413077066	high
TCGA-DD-AAD8	3.33972602739726	0	0.446526319472008	2.41298741641722	0.785392136013124	low
TCGA-RC-A7S9	1.75342465753425	0	0.223764678321249	3.14067069497163	0.829581881500154	low
TCGA-DD-AAVY	5.3972602739726	0	0.231548532123088	2.49220878901571	0.68458716262816	low
TCGA-ED-A7XO	1.16986301369863	0	0.590677319756755	2.31696390653889	0.84996602395884	low
TCGA-ZS-A9CD	3.7972602739726	1	0.631128594891003	3.01249841415273	1.08346512610136	high
TCGA-CC-A7IF	1.77808219178082	1	0.175501479461105	1.75342525787497	0.523831600875688	low
TCGA-WX-AA44	1.68493150684932	0	0.713376803220941	4.57704083441573	1.85814398461257	high
TCGA-DD-A3A6	8.92602739726027	1	1.44311382330477	3.55941104939	2.35680856620096	high
TCGA-DD-AADU	1.51780821917808	0	0.202129310470098	1.80910282138299	0.543580116173614	low
TCGA-G3-A25Z	1.79452054794521	0	0.513399582572928	2.2101117082027	0.77627376263906	low
TCGA-DD-AACK	0.0246575342465753	0	0.950456693371779	3.92172575484368	1.81791646364987	high
TCGA-CC-A8HT	0.383561643835616	1	0.78606049980939	5.65423617118	2.72653752751357	high
TCGA-GJ-A9DB	0.183561643835616	1	0.646662489745046	3.46183498175813	1.25734982735772	high
TCGA-FV-A4ZP	6.81095890410959	1	0.253148568293936	5.29681234744708	1.63795874167724	high
TCGA-CC-A3M9	0.821917808219178	1	1.79194614723236	5.11700552565571	4.92799965641789	high
TCGA-BC-A3KG	1.36438356164384	0	0.740430851062898	3.08484987731046	1.20248372994931	high
TCGA-DD-A113	6.64383561643836	0	0.64761328803784	2.5135902906382	0.942001051804278	high
TCGA-DD-AAEH	2.14794520547945	0	0.161711775694743	2.20399637743894	0.594875978671938	low
TCGA-G3-AAV5	0.96986301369863	0	0.127230179980948	5.41025052624966	1.54257809395128	high
TCGA-YA-A8S7	1.12876712328767	1	0.792706370273316	7.86334504979401	5.37844281849412	high
TCGA-2Y-A9GU	5.31232876712329	0	0.271421731685193	1.31705684381681	0.492769973779747	low
TCGA-CC-A3MC	0.994520547945206	0	0.561077587757033	5.0738356539401	1.92858136528341	high
TCGA-G3-A5SJ	1.91232876712329	0	0.670694880965094	4.15232946627852	1.58067578439391	high
TCGA-DD-AADJ	2.92054794520548	0	0.214438557404942	3.40305621156056	0.892486668848647	low
TCGA-DD-AAEA	1.57534246575342	0	0.322565279117733	3.51094167078383	1.00044526950046	high
TCGA-ZP-A9CV	2.98082191780822	1	0.283975687213411	2.50026973803659	0.71385121584436	low
TCGA-K7-A5RF	1.72876712328767	0	0.696631841923127	1.60250391452175	0.740049017246021	low
TCGA-EP-A12J	0.904109589041096	0	0.300776934439983	1.21902598677044	0.488909052976763	low
TCGA-G3-A7M7	0.989041095890411	0	0.139368116446366	1.88340341821496	0.53043378631019	low
TCGA-LG-A6GG	1.06027397260274	0	0.273196939771853	2.10884457410771	0.628342032200902	low
TCGA-DD-AACD	1.04383561643836	1	0.398990684123268	2.06691787761077	0.681854922052619	low
TCGA-DD-A73E	0.120547945205479	0	0.549811388067968	2.43350912964014	0.854113574841633	low
TCGA-UB-AA0U	0.895890410958904	0	0.468269773706565	1.90225113085129	0.683079299462223	low
TCGA-FV-A3R3	1.0027397260274	1	0.672970181769556	2.31926068422818	0.904822459656748	low
TCGA-DD-AADY	1.52054794520548	0	0.482969784360818	1.09559635940831	0.539914662223834	low
TCGA-DD-A4NL	4.68767123287671	0	0.339394310019158	1.17580305348043	0.496707817055157	low
TCGA-DD-AACZ	0.468493150684932	1	0.896210380356611	6.21014179579293	3.5096220026759	high
TCGA-DD-A1EE	0.956164383561644	1	0.808866980641907	3.18262206770022	1.30429701735327	high
TCGA-2Y-A9GY	2.07397260273973	1	0.22474193517385	7.00845551477603	2.70368383614574	high
TCGA-DD-AADC	1.16438356164384	1	1.09886216249824	3.94391288971571	2.04620623235128	high
TCGA-LG-A9QD	1.0027397260274	0	0.120109887063756	1.45517227229096	0.45874631743701	low
TCGA-DD-AACI	4.43287671232877	0	0.314545143480853	2.76093051401985	0.790937095400868	low
TCGA-K7-A6G5	1.4027397260274	0	0.212265640591669	2.85748283110336	0.754331637626234	low
TCGA-BC-A10X	2.10958904109589	1	1.11300298352571	1.37776067154095	0.944827961497693	high
TCGA-2Y-A9HA	0.0986301369863014	1	0.787575974608631	4.70533269033325	2.04316617422028	high
TCGA-ED-A7XP	1.0958904109589	0	0.619903420073398	3.49667581072728	1.24549516722256	high
TCGA-DD-AAVX	4.70684931506849	0	0.323711317596183	2.73769865764676	0.790775927718572	low
TCGA-EP-A3JL	0.83013698630137	0	0.165997967611437	3.50940575380295	0.888980025822894	low
TCGA-G3-AAV4	0.073972602739726	1	0.730349018403472	2.81119397359857	1.09776280323266	high
TCGA-GJ-A3OU	2.40821917808219	0	0.828371775709247	4.96586599659514	2.28117460125489	high
TCGA-UB-A7ME	1.33150684931507	0	0.327680581769076	2.20297400403659	0.673685019969184	low
TCGA-ED-A7PY	1.06849315068493	0	0.106110633843542	1.67912513878662	0.486065353194549	low
TCGA-UB-AA0V	0.86027397260274	0	1.14043577050346	1.35392283081062	0.957514659909678	high
TCGA-DD-A4NN	2.46301369863014	1	1.54855450162892	2.60393511543764	1.905734772622	high
TCGA-2Y-A9H4	3.97808219178082	0	0.260021198358201	2.68581862962015	0.741975037305144	low
TCGA-DD-A4NE	1.80821917808219	1	0.982431003274806	2.55715959117279	1.22772080805399	high
TCGA-DD-A118	9.41643835616438	0	1.15665807733479	2.91490755329424	1.56095294084344	high
TCGA-CC-5262	0.282191780821918	1	1.11217165933404	4.3185872761097	2.31721416823305	high
TCGA-DD-AADG	3.13698630136986	0	0.193733018734663	1.65473064903623	0.515296498595542	low
TCGA-QA-A7B7	0.257534246575342	0	0.433090633123422	3.80289112635198	1.18842104076975	high
TCGA-CC-5261	0.265753424657534	1	0.967114440881001	2.7143103687856	1.2733136006216	high
TCGA-DD-A1EL	1.13698630136986	1	0.879996863362901	6.62833704684895	3.93923380434741	high
TCGA-WQ-AB4B	1.08219178082192	0	0.451324438908394	1.84828261203093	0.663415844862716	low
TCGA-FV-A495	0.00273972602739726	0	0.296026575600512	2.32410664993125	0.682630299767007	low
TCGA-DD-A39Z	1.64657534246575	1	0.0983783084413099	1.8672560024095	0.511814837420505	low
TCGA-BC-4072	4.08219178082192	1	0.7552288354881	3.30006923800152	1.29849943426205	high
TCGA-5R-AA1C	0.997260273972603	0	0.207977162524273	3.23497243408682	0.843740715961008	low
TCGA-DD-A4NP	8.5041095890411	0	0.256573518018634	1.24687137791735	0.476972550873639	low
TCGA-G3-A7M9	0.153424657534247	1	0.914690418973767	5.24707379288346	2.65223052200482	high
TCGA-ZP-A9CY	2.14246575342466	0	0.261005994008125	1.55681833273598	0.526055650572832	low
TCGA-CC-5260	0.238356164383562	1	0.872465686480752	4.6234853070348	2.12401444156647	high
TCGA-MI-A75E	1.38904109589041	0	0.709187746279753	2.75837865757597	1.06316382313715	high
TCGA-DD-AAVP	7.53972602739726	0	0.230093792420895	2.8568679992995	0.764362287662761	low
TCGA-DD-AAE4	1.66575342465753	0	0.379778086387174	1.69748115937474	0.600403269967037	low
TCGA-2Y-A9H5	1.52054794520548	1	1.27165515034224	2.08688632697442	1.32173478509194	high
TCGA-ZP-A9D1	0.0575342465753425	0	0.848502402448116	1.87055410711643	0.900248750752172	low
TCGA-ED-A459	1.11780821917808	0	0.644581002324182	4.80975089663999	1.89443145906451	high
TCGA-GJ-A6C0	0.0849315068493151	1	1.00035630167365	2.58128013513433	1.25356708937614	high
TCGA-DD-AADV	1.57260273972603	0	0.498615963612034	3.56961625296235	1.16259529022332	high
TCGA-ZP-A9D0	1.96438356164384	0	0.125944265589489	1.40231233649839	0.453386645428842	low
TCGA-DD-A3A2	5.83835616438356	1	0.25536911710101	0.880123460113548	0.426067225908873	low
TCGA-DD-A4NO	6.15068493150685	0	0.643082697918467	1.94217403605508	0.788526615157715	low
TCGA-CC-A8HS	0.821917808219178	1	0.682530959694318	2.33969126207516	0.917048422643608	low
TCGA-DD-AACB	6.36712328767123	0	0.291247319246862	5.2696245451562	1.67160051885707	high
TCGA-2Y-A9GV	6.93698630136986	1	0.258299413343708	1.48681681232439	0.513887200521049	low
TCGA-CC-A7IH	1	0	0.94282419878257	2.39989212438347	1.1358564681044	high
TCGA-PD-A5DF	1.75068493150685	1	1.26450520479548	2.43983533773718	1.46421084847603	high
TCGA-DD-A3A1	0.638356164383562	1	0.173652849858119	4.40124339342599	1.17388907094219	high
TCGA-ED-A66Y	0.810958904109589	1	0.838151055719078	4.30743872603021	1.87956815615469	high
TCGA-BD-A3EP	1.12054794520548	0	0.685062741043287	3.99127239982904	1.52117624704171	high
TCGA-XR-A8TD	2.82191780821918	0	0.875645772179331	3.36953376597243	1.4519468268435	high
TCGA-ZP-A9D2	2.03561643835616	0	0.555361389099385	4.96910535189718	1.85989157491987	high
TCGA-CC-A3MB	0.863013698630137	1	1.45780228969133	4.37055210966548	3.05250501160946	high
TCGA-ED-A8O6	0.153424657534247	1	0.900673089926267	3.04201512214766	1.33874353723291	high
TCGA-MI-A75H	2.04657534246575	0	0.225839309379	2.80055392216399	0.748936194432185	low
TCGA-G3-AAUZ	1.31506849315068	0	0.0835582120059175	1.35901113312532	0.433405858949934	low
TCGA-BC-A10Q	3.10958904109589	1	1.33062551390502	3.02321329526359	1.83876009523449	high
TCGA-DD-A39Y	0.468493150684932	1	0.41988110672588	7.06462098591162	3.18484460128406	high
TCGA-DD-AAVQ	7.47397260273973	0	0.0752894164372637	2.99570230868604	0.709876960441303	low
TCGA-DD-AAW3	4.47397260273973	0	0.328649682860669	2.21855211595333	0.67738950186024	low
TCGA-EP-A26S	0.649315068493151	0	0.182544842734458	1.17746881303224	0.441704725139078	low
TCGA-DD-AAVW	6.34794520547945	0	0.875070098170747	2.46251149927226	1.100304573306	high
TCGA-2Y-A9H8	1.73424657534247	1	0.209954993157228	2.86623917997676	0.755038506653562	low
TCGA-BC-A10W	0.249315068493151	1	1.48856642269032	5.45912468540818	4.3552780027999	high
TCGA-CC-A9FV	0.00273972602739726	0	0.276088782366955	3.80763209897682	1.05769232163917	high
TCGA-DD-A114	3.14794520547945	1	1.06336556910904	5.90637329670499	3.62694479603486	high
TCGA-ZP-A9CZ	1.93424657534247	0	0.493927136397001	2.88381765839928	0.939674551691663	high
TCGA-BC-A10T	2.29315068493151	1	1.58907312885994	2.06654940136406	1.66740637311206	high
TCGA-CC-A5UE	0.745205479452055	1	0.216747503109184	7.17531600599977	2.82792974346339	high
TCGA-5R-AA1D	0.923287671232877	0	0.777051011820686	2.45534984290071	1.01993781101694	high
TCGA-5C-AAPD	0.0547945205479452	0	0.66685482812059	4.87914063272152	1.96764929223506	high
TCGA-BD-A2L6	3.73424657534247	0	0.19955902895866	1.66409048319154	0.519038386120038	low
TCGA-ED-A7PZ	0.0164383561643836	0	0.200372771046984	4.47580215996942	1.22527109224344	high
TCGA-CC-A7IE	0.594520547945205	1	1.49658761803516	3.2289831868241	2.21803887448179	high
TCGA-DD-AADM	0.0328767123287671	1	0.180653161591537	2.63886924390926	0.689068109598326	low
TCGA-G3-A5SM	1.42465753424658	0	1.07008770440015	2.69528676383718	1.36779152695629	high
TCGA-DD-AACG	1.28493150684932	1	0.120633351264762	4.45751943681297	1.14758368891768	high
TCGA-G3-A25V	2.35616438356164	0	0.358486624502493	2.77388875173363	0.820730847602182	low
TCGA-RC-A7SH	1.28219178082192	0	0.630523920456721	2.53244613523166	0.935349464225812	high
TCGA-CC-A1HT	0.276712328767123	1	1.19095424076453	6.54768178677675	4.85516058047976	high
TCGA-DD-A3A9	2.55068493150685	1	0.653849636373304	2.49246800219426	0.940343176081343	high
TCGA-5R-AAAM	0.126027397260274	1	0.361364685153758	2.12201134582706	0.674087644930289	low
TCGA-DD-A115	6.96438356164384	1	0.639554105364689	1.82285004468443	0.758307216219394	low
TCGA-DD-A1EF	1.07945205479452	1	1.06708521051245	2.82587719194527	1.42021220533201	high
TCGA-UB-A7MA	1.46575342465753	0	1.09432256138199	2.54887429910308	1.33204345767487	high
TCGA-DD-AADB	3.4027397260274	0	0.862253159641336	5.00083471823162	2.36511452742797	high
TCGA-DD-A4NH	1.89041095890411	0	0.6878791183808	2.58688481285218	0.992909769525649	high
TCGA-DD-A4NA	2.76164383561644	0	0.943128198136338	3.33558515450447	1.51172799907238	high
TCGA-DD-AAD6	1.84109589041096	0	0.334884009418406	5.41143133040397	1.80374083631289	high
TCGA-DD-A4NQ	1.02191780821918	1	0.52205434263308	6.7250458127797	3.10037371433471	high
TCGA-DD-A73F	2.97260273972603	0	1.63318333847278	2.63944496244089	2.05300456323676	high
TCGA-CC-A123	0.6	0	0.347958360483859	3.22199026557274	0.93362504799396	high
TCGA-ZS-A9CG	0.934246575342466	0	0.404069954050908	2.22005625028784	0.717219726433959	low
TCGA-DD-AACV	4.19452054794521	0	0.285531596911532	2.41129498704886	0.695535859184366	low
TCGA-5C-A9VG	0.898630136986301	0	0.410205513132953	2.5111747643704	0.787499236186371	low
TCGA-XR-A8TC	3.66849315068493	0	0.283219628131685	1.66754520106294	0.553300647055599	low
TCGA-G3-AAV3	1.12876712328767	0	0.54772314041189	2.89810346060554	0.982716909078887	high
TCGA-DD-A73A	1.99452054794521	0	0.210531381211586	2.58183158344078	0.692550463643617	low
TCGA-DD-AACJ	5.75890410958904	0	0.260738333896559	4.27237933843805	1.20493645089438	high
TCGA-XR-A8TG	2.46027397260274	0	0.963974541379378	1.74471179849733	0.944853691601699	high
TCGA-DD-AAD1	1.54520547945205	0	0.941292947544552	2.88005816422939	1.31365851926427	high
TCGA-BC-A5W4	1.4986301369863	1	0.0647667140973813	2.0470029497455	0.527197744037705	low
TCGA-G3-A7M6	1.73150684931507	0	1.16224871394707	3.69576559098277	1.98947221120341	high
TCGA-DD-AA3A	1.12328767123288	1	0.591744609578399	4.98841975183052	1.92274807202221	high
TCGA-DD-A39V	1.76164383561644	1	0.353273939419939	4.3441566922253	1.32032332073565	high
TCGA-DD-AAD0	0.375342465753425	0	0.0983752089671521	2.03003408733898	0.537888702929872	low
TCGA-2Y-A9H3	4.15342465753425	0	0.106279004149806	2.15050963628497	0.561363488893452	low
TCGA-EP-A2KA	0.978082191780822	0	0.333852699970412	5.35791615118623	1.77313865309604	high
TCGA-HP-A5N0	2.06027397260274	1	0.821729314802985	1.62253214961235	0.817980386251819	low
TCGA-BC-A69I	1.06027397260274	0	0.389991518309773	1.86452492149576	0.636681780494222	low
TCGA-DD-A1EH	4.0958904109589	0	1.02806765779772	2.6367844536004	1.30181749420002	high
TCGA-UB-A7MF	0.586301369863014	1	0.37891474470354	3.78390605144221	1.13441608392498	high
TCGA-DD-A1EA	6.61643835616438	0	0.674454775910596	3.99775937860123	1.51208955833483	high
TCGA-G3-A25Y	1.23835616438356	1	1.31516739086727	2.8858556527195	1.74288892624467	high
TCGA-DD-A4NF	1.17260273972603	0	0.337406709874298	1.82700031691902	0.605042422932302	low
TCGA-DD-AAD2	1.8027397260274	0	0.445426375437318	2.84585271143674	0.895602651927526	low
TCGA-DD-A4NS	6.72876712328767	1	1.10156066118922	3.47189237445011	1.7752160820845	high
TCGA-G3-A5SK	2.03835616438356	0	0.335662752678898	0.870610445109479	0.451254722845177	low
TCGA-DD-AADK	2.87397260273973	0	0.119783496797548	1.76589707190956	0.504267411414836	low
TCGA-KR-A7K8	2.48219178082192	0	0.260911481826548	3.73312218905019	1.02218094260422	high
TCGA-DD-AACU	4.29315068493151	0	0.450254863608861	3.63002214644339	1.14196742314169	high
TCGA-DD-AADI	2.97260273972603	0	0.359527130106414	2.19363456259229	0.688037675002856	low
TCGA-CC-5258	0.353424657534247	1	1.1724772745152	3.54044642339283	1.91198469431783	high
TCGA-G3-A5SI	2.1041095890411	1	0.331124697255743	1.60222881314586	0.562258687387893	low
TCGA-DD-AACC	4.61643835616438	1	0.119811193384148	2.72769396088436	0.676365877626828	low
TCGA-DD-A3A7	1.14794520547945	1	0.199233227638943	4.81504405446913	1.35780003404125	high
TCGA-2Y-A9GZ	2.32328767123288	1	0.21277961150264	1.80091521957823	0.546580252735552	low
TCGA-G3-A3CH	2.13698630136986	0	0.206135566056876	1.855931510092	0.553069159155246	low
TCGA-DD-AAE3	1.55068493150685	0	0.396487347019531	1.3517504329201	0.547092204093003	low
TCGA-DD-AAVS	4.99452054794521	0	0.232882730575362	2.4583505039204	0.678227457000386	low
TCGA-FV-A2QQ	1.9972602739726	0	0.268237589123855	2.3833877287258	0.680731049592444	low
TCGA-RC-A6M6	0.0246575342465753	0	0.285049063082941	6.47380768835104	2.40301293508212	high
TCGA-RC-A7SF	1.58630136986301	0	0.20470378393515	3.65262645536154	0.956118768023168	high
TCGA-BC-A10S	3.8986301369863	1	0.332723398675772	1.90474650483992	0.61739725377301	low
TCGA-MR-A520	0.627397260273973	0	0.0715155780365114	1.36563375331493	0.430370522843832	low
TCGA-CC-A9FU	0.00273972602739726	0	0.307838483784632	4.04640724105382	1.16513770824552	high
TCGA-FV-A4ZQ	0.0328767123287671	0	0.395138059060106	3.69014887012746	1.11593025024634	high
TCGA-DD-AAEE	2.21917808219178	0	0.470437532412294	1.92264619422649	0.688466015914619	low
TCGA-DD-AADD	3.37260273972603	0	0.308773364325851	3.43661640856402	0.967917587382931	high
TCGA-CC-A7IL	0.761643835616438	1	0.202385623016651	1.97587519987225	0.572080738281952	low
TCGA-LG-A9QC	1.16438356164384	0	0.473891311690384	1.56928011640934	0.619671644088067	low
TCGA-BC-A8YO	1.53972602739726	0	0.732153605579511	6.26989098811598	3.15965527257829	high
TCGA-DD-AADR	5.55616438356164	0	0.279608575438033	3.72838639703201	1.03514682782209	high
TCGA-G3-A25U	4.48219178082192	0	0.22599264327902	1.05079630104154	0.439054032705362	low
TCGA-DD-AACY	3.97260273972603	0	0.0587073177498187	1.91975728803997	0.504807952319608	low
TCGA-3K-AAZ8	1.08493150684932	0	0.0996065235264388	1.79632654840262	0.501314343111437	low
TCGA-WJ-A86L	0.945205479452055	0	0.259599952945103	2.20858811305792	0.641183330480457	low
TCGA-DD-A11A	0.216438356164384	0	0.57996887616086	2.910182337622	1.01054022449474	high
TCGA-DD-AAC9	0.950684931506849	0	0.152159400984922	1.41942023507962	0.464828201001067	low
