# Supplementary material for: Construction of a novel exosomes-related gene signature in hepatocellular carcinoma
Source: Front Cell Dev Biol. 2022 Aug 29;10:997734. doi: 10.3389/fcell.2022.997734 (PMC9465081; doi:10.3389/fcell.2022.997734)
Supplement: Supplementary file 1 [file DataSheet1.ZIP › Raw data for manuscript/data sheets/riskscoreICGC.txt]

id	futime	fustat	ADAMTS5	G6PD	riskScore	risk
DO48695	1.97260273972603	0	0.170659755	2.994009593	0.76222637510179	low
DO45125	4.6027397260274	0	0.392869553	2.755753714	0.837563562338632	low
DO45301	3.94520547945205	1	1.601907558	3.217203413	2.39210321299376	high
DO45215	3.20547945205479	0	0.748268174	1.49771761	0.745110082623787	low
DO23518	3.61643835616438	0	0.298654093	1.840740366	0.590146767858562	low
DO45229	2.71232876712329	0	0.342719372	3.143093942	0.907826550296297	low
DO50813	1.15068493150685	0	0.522119745	2.457373655	0.842639836137767	low
DO50783	1.31506849315068	0	0.295579864	2.429815718	0.704781212885469	low
DO48742	1.64383561643836	0	0.182227001	1.901946192	0.550905427399733	low
DO48697	2.21917808219178	1	1.106271258	4.869889662	2.72979663078155	high
DO23523	2.95890410958904	0	0.440460801	5.31511876	1.89610182289077	high
DO45217	0.73972602739726	1	0.641073932	4.697741576	1.82593161112345	high
DO45103	1.23287671232877	0	1.909972361	2.743317842	2.60912324893116	high
DO50825	1.06849315068493	0	0.552373333	3.110468485	1.05220583862991	low
DO48672	1.23287671232877	0	0.436993095	2.553959577	0.8140758453154	low
DO50805	1.89041095890411	0	0.871347686	4.218235599	1.87527934023864	high
DO48706	2.38356164383562	0	0.233541453	2.247033677	0.636172199126278	low
DO45165	1.89041095890411	0	1.290081089	4.345491473	2.67052110821837	high
DO45237	2.46575342465753	0	0.898345978	3.745873011	1.65673474741659	high
DO23539	3.04109589041096	0	0.395556303	3.361281017	1.00965586506211	low
DO48728	0.410958904109589	0	1.242172606	5.122266852	3.26544752119286	high
DO45139	3.61643835616438	0	1.521663375	5.249045548	4.18760695448006	high
DO45149	3.45205479452055	0	0.460739943	4.482795375	1.49325306656862	high
DO48741	0.657534246575342	0	0.150664431	2.246093062	0.597588219606495	low
DO23552	2.21917808219178	0	0.538624971	2.519500893	0.86949140094595	low
DO45191	3.28767123287671	0	0.231888002	2.941838556	0.785506748732549	low
DO23524	2.87671232876712	0	1.393367323	3.174885107	2.01887661349068	high
DO48730	1.72602739726027	0	0.799415109	4.536445235	1.95783919092865	high
DO50789	1.56164383561644	0	0.56303773	2.060428938	0.769786887086474	low
DO45281	2.05479452054795	0	0.969248426	3.689546299	1.71761285099348	high
DO45193	0.328767123287671	1	0.607146395	2.330173152	0.864027751514119	low
DO45299	3.94520547945205	0	0.636812428	4.26985453	1.59722429809871	high
DO45235	2.46575342465753	0	0.612777294	3.214763461	1.13668824629163	low
DO45269	2.05479452054795	0	0.48061019	6.463783136	2.77492285299089	high
DO45111	4.35616438356164	0	0.34063792	1.189725266	0.499289717268931	low
DO45167	3.94520547945205	1	0.207895475	1.529038806	0.501205111238554	low
DO45289	0.986301369863014	0	0.346947134	3.375572748	0.977696160107704	low
DO50844	0.821917808219178	0	0.108016592	1.791815738	0.503798457950546	low
DO45213	3.28767123287671	0	0.754928111	2.360167315	0.97439406836779	low
DO23510	2.38356164383562	0	0.501896659	5.053876805	1.83348538248693	high
DO45241	2.95890410958904	0	1.025423621	2.738504994	1.34021029844008	high
DO23514	3.53424657534247	0	0.843088452	3.41722603	1.43763322047755	high
DO23531	2.46575342465753	0	0.612873709	1.789798099	0.735793238873647	low
DO50776	1.89041095890411	0	0.317031482	2.774796124	0.795777485383041	low
DO45283	1.3972602739726	0	0.542303522	7.796393991	4.365744379302	high
DO45209	3.6986301369863	0	0.208875174	3.901507971	1.0348301900418	low
DO45211	0.657534246575342	0	0.369956428	5.090554108	1.67911195861928	high
DO45243	2.54794520547945	0	0.709631901	3.097650571	1.17957255045883	high
DO45279	3.53424657534247	0	0.845522648	3.421425431	1.44211293553848	high
DO50787	1.31506849315068	0	0.462756999	2.84689563	0.907631800524204	low
DO50815	0.410958904109589	0	1.244594229	3.423326719	1.94757124253401	high
DO48720	1.56164383561644	0	2.593644671	3.763738747	5.95529864821323	high
DO45163	2.63013698630137	0	0.314678662	4.041043178	1.16922606053937	high
DO50804	1.97260273972603	0	0.326935242	1.471279041	0.538527666032918	low
DO50845	0.575342465753425	0	1.033869089	4.229695583	2.12630809407194	high
DO23541	2.54794520547945	0	0.438643208	3.022500979	0.940418195386682	low
DO45183	1.56164383561644	1	0.620686059	3.437455872	1.22390101079144	high
DO23547	2.79452054794521	0	0.425344142	4.569409063	1.49301612703596	high
DO45273	1.31506849315068	0	0.854419733	4.42250819	1.97071164134376	high
DO45205	0.246575342465753	1	1.102927499	5.837582523	3.6587474387781	high
DO23536	2.54794520547945	0	0.281788088	2.409793884	0.693264198999286	low
DO23513	3.28767123287671	0	0.217790683	3.435327623	0.903595749854938	low
DO45181	3.28767123287671	0	0.570809816	2.296848828	0.832244183181425	low
DO45161	1.47945205479452	1	0.60654011	4.599312437	1.72649196813677	high
DO50820	1.3972602739726	0	0.938488602	3.416492265	1.54413709045497	high
DO45207	2.87671232876712	0	0.705353196	1.846632915	0.80255092363293	low
DO23527	2.87671232876712	0	0.494159154	1.904458278	0.69696836197635	low
DO48717	0.493150684931507	1	1.387982281	4.977817056	3.48641325160825	high
DO50798	0.0821917808219178	1	0.407079143	2.791155594	0.85575355828092	low
DO23535	2.63013698630137	0	1.58894317	4.025684416	3.03203684806153	high
DO45145	0.164383561643836	1	0.309269453	7.236416081	3.08862195028844	high
DO45203	3.20547945205479	0	0.875094797	2.606539352	1.14978251467491	low
DO23550	2.71232876712329	0	0.436479986	2.485458257	0.796921856773149	low
DO45285	1.31506849315068	0	0.263018656	3.397523156	0.924108379841024	low
DO48679	3.28767123287671	0	0.202297098	3.882297739	1.02370641726265	low
DO50791	1.31506849315068	1	0.454715381	4.17307865	1.35240272743534	high
DO50799	1.47945205479452	0	0.525777238	5.088041076	1.88625568059665	high
DO45137	3.61643835616438	0	0.842260824	3.555770763	1.49880723453212	high
DO45227	2.79452054794521	0	1.078884412	1.379971336	0.921532796848689	low
DO45201	2.46575342465753	0	1.24849051	2.349611557	1.40739324743173	high
DO23519	1.72602739726027	0	0.933946935	8.107037087	6.44258331295714	high
DO45225	2.87671232876712	0	0.920936176	4.70565395	2.25875982926076	high
DO48693	2.46575342465753	0	0.088256723	2.908793505	0.698060480220988	low
DO45171	1.64383561643836	0	0.047090588	2.856479812	0.666073869781799	low
DO50818	1.3972602739726	0	0.149529667	2.017311929	0.556801839728654	low
DO45275	0.0273972602739726	1	0.602691372	5.627857771	2.35651119450172	high
DO45261	2.71232876712329	0	0.49197538	2.409528342	0.811822019906724	low
DO48746	1.56164383561644	0	0.279570424	1.249364633	0.485656563619684	low
DO45173	3.20547945205479	0	0.318231564	4.502713122	1.34978514976176	high
DO50806	1.47945205479452	0	0.639094695	4.489797234	1.71107878864824	high
DO45263	0.73972602739726	1	1.142034333	2.572029614	1.39046346273092	high
DO23538	1.23287671232877	0	0.491404393	0.901299663	0.512057426504971	low
DO45135	3.86301369863014	0	1.044450077	5.006654838	2.716977462287	high
DO227643	3.45205479452055	0	0.460632071	1.31207787	0.567198806459426	low
DO45219	2.95890410958904	0	1.019327583	5.119346216	2.75947988791633	high
DO50778	1.72602739726027	0	1.367208334	5.662473843	4.23027387130645	high
DO23515	3.36986301369863	0	0.857501662	2.867816817	1.22889063295705	high
DO48712	2.21917808219178	0	0.806529547	3.046696047	1.24908801869366	high
DO45121	4.19178082191781	0	0.528186015	2.336808376	0.815901359805016	low
DO50816	1.06849315068493	0	0.244989444	2.274929545	0.647156355768673	low
DO48759	1.97260273972603	0	0.440126198	2.416400923	0.782438730195633	low
DO23516	0.0547945205479452	1	0.182378684	3.054751947	0.783360386018224	low
DO48701	2.13698630136986	0	0.568736688	2.581035194	0.906255458199921	low
DO50839	0.904109589041096	0	0.051212794	1.92820316	0.503268769399587	low
DO50819	1.3972602739726	0	0.984320362	3.222519734	1.50635526100822	high
DO45113	4.27397260273973	0	0.932280659	4.453507044	2.10932594124551	high
DO45143	3.53424657534247	0	0.400079911	3.848166213	1.17543680635978	high
DO50832	0.246575342465753	0	0.869375713	3.050321981	1.31094475669241	high
DO45267	1.56164383561644	1	1.153611451	6.996172914	5.41346998498331	high
DO45169	3.6986301369863	0	0.301656473	4.31418678	1.25852248226472	high
DO45093	1.97260273972603	1	0.469036151	7.311781005	3.56367625344728	high
DO23512	3.45205479452055	0	0.321766966	2.113410131	0.652608664271512	low
DO45101	4.6027397260274	0	0.422237738	2.477336428	0.786485712600397	low
DO45239	2.38356164383562	0	0.381659144	3.71732986	1.11388819249846	low
DO48737	1.97260273972603	0	0.621361082	3.44188075	1.22617718437477	high
DO45141	3.61643835616438	0	0.452298326	3.356517961	1.05210812242499	low
DO50803	1.47945205479452	0	0.406556479	3.159535382	0.957230813666944	low
DO45265	2.79452054794521	0	0.22730697	4.402729679	1.22274191779771	high
DO50850	1.97260273972603	0	0.736602364	4.255176657	1.71390861974716	high
DO45115	2.3013698630137	0	0.276283447	2.755990795	0.767361258205787	low
DO48747	1.47945205479452	0	0.487763337	4.895059243	1.72826117959195	high
DO45157	5.42465753424658	0	0.789137197	4.4080413	1.86809662983771	high
DO48727	1.06849315068493	1	0.281010458	2.859691316	0.794860379089966	low
DO45127	1.15068493150685	1	0.911356186	3.434457429	1.52129210298465	high
DO45221	1.06849315068493	1	1.010439709	5.063524945	2.69479647420311	high
DO45133	1.80821917808219	1	0.271325867	2.027219884	0.612017642313827	low
DO45155	5.91780821917808	0	1.121087036	4.450276272	2.4284809313285	high
DO50855	1.56164383561644	0	0.611017949	3.103975438	1.0974362136676	low
DO23509	2.13698630136986	1	0.320939221	4.007493341	1.16276988620266	high
DO45223	2.79452054794521	0	0.781012753	3.366843239	1.35116796086934	high
DO50829	1.56164383561644	0	0.659914332	8.406389131	5.7453056647887	high
DO48674	3.45205479452055	0	0.314050634	1.334189533	0.51147935295784	low
DO23521	3.04109589041096	0	0.848873078	6.035352719	3.21098504490829	high
DO50802	2.54794520547945	0	0.533164023	4.041502336	1.37804943528843	high
DO45253	2.38356164383562	0	0.586260823	3.228842235	1.11906136512678	low
DO45177	3.45205479452055	0	0.840192093	2.449007696	1.06743086310415	low
DO45159	4.02739726027397	0	1.121431235	2.405427148	1.30121156881504	high
DO50809	1.97260273972603	1	0.678066766	4.113277095	1.57062055596321	high
DO45303	2.71232876712329	0	0.428007497	3.540323666	1.09270036873672	low
DO45251	2.46575342465753	0	0.506260395	3.101394758	1.01355707157464	low
DO50857	0.575342465753425	0	0.2157791	2.003568777	0.582773740663168	low
DO45092	3.28767123287671	1	0.952004952	5.044310616	2.56393897758705	high
DO48757	1.31506849315068	0	0.681012185	4.554461152	1.80103945763413	high
DO23517	3.28767123287671	0	0.186346645	1.53833652	0.49455593669091	low
DO45175	3.12328767123288	0	0.270211126	3.237192902	0.884737068341946	low
DO50793	1.47945205479452	0	0.512765325	2.99419248	0.985731560010909	low
DO48736	1.64383561643836	0	0.446165695	2.756744925	0.872053342394662	low
DO50774	1.97260273972603	0	0.572124037	2.36550498	0.850710668421632	low
DO45109	4.35616438356164	0	0.362341619	2.36069773	0.725570183770012	low
DO48725	2.13698630136986	0	0.222516488	4.378977649	1.20954604001265	high
DO48751	1.31506849315068	1	0.414860758	4.627703131	1.5078965360167	high
DO23533	2.46575342465753	0	0.224722182	3.538299764	0.937320371577582	low
DO23540	2.05479452054795	0	0.256992509	4.700419742	1.36927216872119	high
DO23528	2.79452054794521	0	0.19878832	2.633300304	0.697336626337024	low
DO48733	1.64383561643836	0	0.513974056	2.63746488	0.88482914398674	low
DO48723	1.64383561643836	0	0.344398805	5.689865223	1.97784942526099	high
DO23544	2.63013698630137	0	0.274132939	2.714458746	0.756470238914515	low
DO48704	2.05479452054795	0	0.386327576	4.692722893	1.5054955628992	high
DO50800	1.3972602739726	0	1.748752748	3.219771344	2.67328419649459	high
DO48716	1.97260273972603	0	0.676583178	3.689472497	1.37848016967327	high
DO23548	2.3013698630137	0	0.277456118	2.356968616	0.67995721571436	low
DO45095	4.43835616438356	0	0.397470474	2.72230404	0.831926005065345	low
DO23534	2.3013698630137	0	0.159410117	2.630401977	0.676404760863101	low
DO45297	3.45205479452055	1	0.579358301	4.794781303	1.79559353469746	high
DO50814	1.15068493150685	0	0.109085328	2.554023696	0.636292139334054	low
DO23511	0.493150684931507	1	0.258125469	5.131475072	1.56317420782711	high
DO48681	2.46575342465753	0	0.697774264	3.337525999	1.25793046283404	high
DO45287	1.06849315068493	0	1.392306431	4.023692708	2.61393964494895	high
DO45094	4.52054794520548	0	0.098261252	2.342618175	0.591693179174079	low
DO23530	0.493150684931507	1	1.67648497	3.460937793	2.72541511338126	high
DO45307	0.657534246575342	1	1.25593393	5.428171207	3.62234360853263	high
DO48743	1.56164383561644	0	0.373799641	3.30000933	0.974876545600709	low
DO23543	2.79452054794521	0	0.217887567	3.043372505	0.801755093128817	low
DO45129	4.02739726027397	0	1.018995871	2.058115925	1.08360628214428	low
DO50817	1.06849315068493	0	0.166521102	2.769132327	0.709446762191649	low
DO45123	1.56164383561644	1	0.22284956	4.042125995	1.09162246323182	low
DO48760	1.89041095890411	0	0.336024651	1.864482133	0.611369805011614	low
DO23525	2.87671232876712	0	0.36687118	5.925348161	2.16145844661159	high
DO50859	0.493150684931507	0	0.361374568	4.50425427	1.39491975946887	high
DO23508	1.06849315068493	0	0.554034063	5.552878091	2.22049108714722	high
DO45233	2.46575342465753	0	0.677193848	2.489417054	0.956093948081692	low
DO23546	2.87671232876712	0	0.446132126	3.447868368	1.07685909853314	low
DO45245	0.657534246575342	1	0.52254343	4.906368245	1.78016231576546	high
DO23537	2.46575342465753	1	1.149051857	3.397930663	1.79864303246523	high
DO45091	3.61643835616438	1	0.476251022	2.868372277	0.922913392055954	low
DO45247	0.575342465753425	0	0.72162132	1.88833763	0.822831622564812	low
DO50808	1.56164383561644	0	0.420105719	4.164717102	1.31432326446925	high
DO23526	2.87671232876712	0	0.612530566	6.043167745	2.69488992004976	high
DO48677	3.12328767123288	0	0.214247429	1.968099602	0.575834541332739	low
DO48732	1.72602739726027	0	0.785775172	4.507004905	1.92053556875932	high
DO45096	3.53424657534247	1	0.211614946	2.305286793	0.637003318985533	low
DO45189	3.28767123287671	0	1.229339967	2.380409183	1.40038834384407	high
DO23545	1.56164383561644	1	0.533602517	3.861044214	1.30461805261913	high
DO45199	3.6986301369863	0	0.413167493	3.706290728	1.13674018930526	low
DO45117	3.04109589041096	1	0.280525103	2.701479194	0.757106935982698	low
DO45231	2.54794520547945	0	1.222808888	3.367925809	1.88381638730278	high
DO48761	2.38356164383562	0	0.450230366	3.057864565	0.958939087057673	low
DO45105	4.6027397260274	0	0.392368864	3.164089537	0.948396927980899	low
DO45179	1.64383561643836	0	0.284274493	2.512857438	0.716760488616443	low
DO23551	0.410958904109589	1	0.699822201	1.895919901	0.811337948613582	low
DO50822	1.3972602739726	0	0.6304133	3.38749889	1.21422109694499	high
DO45097	4.43835616438356	0	0.550700249	3.012562953	1.01994016428339	low
DO45277	1.64383561643836	0	0.878388235	5.719139896	2.98090755645448	high
DO227801	1.80821917808219	0	0.201671873	3.156587054	0.819896685534852	low
DO50840	0.904109589041096	0	0.291877102	3.772945559	1.05904263576535	low
DO48700	2.21917808219178	0	0.557224794	4.195241282	1.4706167776886	high
DO50807	1.47945205479452	0	0.254076128	2.073749639	0.612777808266672	low
DO50811	1.23287671232877	0	0.181434889	2.240457218	0.610516170467038	low
DO48721	2.46575342465753	0	0.394075724	1.974670638	0.660477605683414	low
DO23532	2.63013698630137	0	0.413567654	2.614373922	0.814759081744436	low
DO23549	2.71232876712329	0	0.434924302	4.171041856	1.33160966897351	high
DO45187	3.45205479452055	0	0.545253861	2.49895468	0.868369909296071	low
DO45255	1.97260273972603	0	0.684611495	2.904465022	1.09130728383755	low
DO45185	1.64383561643836	0	0.939250052	5.378028795	2.81182430063708	high
DO45257	2.21917808219178	0	1.428929734	3.283642834	2.14355555708759	high
DO23529	2.54794520547945	0	1.143850515	2.621889408	1.4137172472923	high
DO45099	4.35616438356164	0	0.837116371	2.618224558	1.12142478146902	low
DO45305	0.821917808219178	0	0.631331649	3.832725993	1.39195174052244	high
DO45195	1.06849315068493	0	0.128739221	1.331987194	0.444690063373699	low
DO45119	1.3972602739726	1	1.471436691	3.097809828	2.09107840531591	high
DO48682	0.328767123287671	1	0.740722353	4.409787368	1.80231224468774	high
DO23542	2.63013698630137	0	0.556613343	4.567341003	1.64676516781442	high
DO45107	4.68493150684932	0	0.360904055	2.282602303	0.70771212388419	low
DO45131	0.986301369863014	1	0.429895505	4.563552316	1.49545526369239	high
DO45249	1.72602739726027	0	0.919050179	3.17075255	1.4117654505378	high
DO45259	0.904109589041096	0	1.424696935	3.880471015	2.56376821933454	high
DO45197	3.20547945205479	0	0.588861161	2.753044806	0.969667760571103	low
DO48715	1.89041095890411	1	0.160795657	3.846356913	0.981445070579362	low
DO45153	3.78082191780822	0	0.87174171	2.900138009	1.25442784430168	high
DO50785	0.246575342465753	1	0.152239373	4.477091195	1.18220868409079	high
DO48719	1.89041095890411	0	0.604644491	2.639265278	0.947740724629669	low
