# Supplementary material for: Construction of a novel exosomes-related gene signature in hepatocellular carcinoma
Source: Front Cell Dev Biol. 2022 Aug 29;10:997734. doi: 10.3389/fcell.2022.997734 (PMC9465081; doi:10.3389/fcell.2022.997734)
Supplement: Supplementary file 1 [file DataSheet1.ZIP › Raw data for manuscript/data sheets/riskscorelocal.txt]

id	ADAMTS5	G6PD	riskScore	risk	OS.time	OS.status
A37	0.22	3.874	1.034791622	high	0.084931507	1
A93	0.767	3.88	1.56375486	high	0.142465753	1
A01	0.007	6.227	1.808382891	high	0.153424658	1
A62	0.933	2.122	1.035798352	high	0.183561644	1
A96	0.968	2.883	1.341493852	high	0.249315068	1
A67	0.762	4.919	2.1393603	high	0.249315068	1
A03	0.424	3.102	0.952975505	high	0.257534247	0
A74	0.033	6.825	2.213383224	high	0.276712329	1
A04	0.607	4.316	1.583995916	high	0.353424658	1
A60	0.212	5.814	1.859690105	high	0.383561644	1
A29	1.615	4.812	3.930841058	high	0.419178082	1
A66	0.507	3.097	1.012760945	high	0.531506849	1
A50	0.287	2.952	0.821265505	low	0.610958904	1
A10	0.163	1.482	0.477668987	low	0.62739726	0
A79	0.868	2.284	1.03642781	high	0.797260274	0
A35	1.438	2.24	1.569395256	high	0.810958904	1
A02	0.565	4.801	1.779698667	high	0.819178082	1
A83	2.443	1.597	2.744605584	high	0.821917808	1
A68	0.32	7.335	3.208756205	high	0.830136986	1
A09	0.284	2.608	0.737731196	low	0.843835616	1
A63	0.722	2.79	1.083861724	high	0.882191781	0
A13	0.431	1.566	0.599416425	low	0.950684932	0
A08	0.128	3.766	0.934349331	high	0.994520548	0
A59	0.403	2.012	0.672542363	low	1	1
A49	0.262	1.527	0.521678434	low	1.002739726	0
A64	1.03	6.807	4.656436524	high	1.046575342	1
A07	0.305	1.924	0.608232157	low	1.068493151	0
A98	1.219	6.764	5.297066361	high	1.068493151	1
A51	0.028	5.082	1.295220806	high	1.093150685	1
A44	0.216	3.784	1.003726894	high	1.095890411	0
A100	0.617	3.362	1.192723071	high	1.112328767	0
A75	0.357	4.909	1.573190583	high	1.117808219	0
A72	1.671	4.434	3.652984559	high	1.128767123	1
A53	1.893	2.028	2.070718457	high	1.136986301	1
A54	0.369	3.593	1.062250396	high	1.147945205	0
A11	1.197	1.021	0.902543422	low	1.17260274	0
A40	0.29	2.67	0.755224503	low	1.194520548	0
A45	0.612	1.307	0.634545726	low	1.224657534	0
A99	0.077	1.041	0.391375462	low	1.298630137	0
A21	0.604	1.302	0.629780399	low	1.304109589	0
A06	0.082	1.121	0.402560846	low	1.309589041	0
A90	1.144	1.646	1.049617968	high	1.320547945	1
A28	0.779	2.27	0.965243131	high	1.364383562	0
A33	0.466	3.54	1.124236054	high	1.424657534	1
A26	0.552	1.379	0.620049962	low	1.465753425	0
A38	0.686	1.498	0.711108515	low	1.517808219	0
A70	0.146	2.91	0.729286622	low	1.550684932	0
A23	0.043	1.391	0.424520896	low	1.62739726	0
A95	0.359	2.332	0.717437712	low	1.646575342	0
A24	0.383	2.999	0.895458545	low	1.665753425	1
A30	0.12	1.288	0.435886681	low	1.676712329	1
A20	0.297	2.365	0.69171111	low	1.701369863	0
A81	0.338	3.433	0.988319602	high	1.726027397	1
A39	0.16	1.738	0.515332537	low	1.764383562	0
A84	0.56	1.634	0.674286733	low	1.778082192	0
A41	0.352	1.764	0.600062052	low	1.8	0
A31	0.273	3.528	0.96889925	high	1.808219178	1
A97	0.139	1.987	0.547325296	low	1.884931507	1
A05	0.218	2.604	0.701177408	low	1.898630137	0
A92	0.386	4.04	1.233209321	high	1.912328767	1
A88	0.312	1.565	0.547972698	low	1.920547945	0
A12	0.889	1.434	0.812274039	low	1.969863014	0
A87	0.821	3.655	1.520416303	high	2.035616438	1
A55	0.497	1.185	0.560733997	low	2.071232877	0
A22	0.237	5.736	1.850370389	high	2.073972603	1
A25	1.126	2.818	1.480936679	high	2.082191781	0
A17	0.182	2.208	0.604753702	low	2.090410959	0
A52	0.738	1.463	0.731587962	low	2.136986301	0
A19	0.575	1.685	0.692630256	low	2.142465753	0
A48	0.508	2.535	0.853739286	low	2.147945205	0
A15	0.87	1.112	0.725791745	low	2.323287671	1
A76	0.668	4.163	1.582624756	high	2.463013699	1
A14	2.122	5.143	6.365523723	high	2.761643836	1
A42	0.234	3.603	0.962706102	high	3.008219178	0
A85	0.209	2.299	0.634533847	low	3.136986301	0
A77	0.805	4.459	1.920137335	high	3.147945205	1
A43	0.278	2.683	0.751420808	low	3.367123288	1
A78	0.15	0.834	0.388127759	low	3.4	0
A61	1.524	2.408	1.762269724	high	3.402739726	0
A71	0.399	3.328	1.002039825	high	3.482191781	1
A27	0.405	2.304	0.736350751	low	3.668493151	0
A34	0.208	2.388	0.651519992	low	3.734246575	0
A91	0.451	2.29	0.758999235	low	4.153424658	0
A56	0.324	3.39	0.96522273	high	4.254794521	0
A36	0.665	1.179	0.635024286	low	4.273972603	1
A58	0.147	2.87	0.720977226	low	4.449315068	1
A89	0.258	2.006	0.602007106	low	4.906849315	1
A32	0.317	2.375	0.704332564	low	5.205479452	0
A57	0.195	1.374	0.473426295	low	5.526027397	0
A69	0.783	2.272	0.968740202	high	5.75890411	0
A16	0.162	1.4	0.465510416	low	5.838356164	1
A46	0.886	2.309	1.058590514	high	6.304109589	0
A18	0.246	4.221	1.173119909	high	6.690410959	0
A65	0.784	3.509	1.414265418	high	6.810958904	1
A80	0.484	1.529	0.616766136	low	6.936986301	1
A73	0.294	1.91	0.600652539	low	8.504109589	0
A86	0.121	3.492	0.854867402	low	8.561643836	1
A47	1.604	2.162	1.736071242	high	8.926027397	1
A82	0.378	3.981	1.203937328	high	9.416438356	0
A94	0.202	3.261	0.846659783	low	9.528767123	0
