# Supplementary material for: Construction of a novel exosomes-related gene signature in hepatocellular carcinoma
Source: Front Cell Dev Biol. 2022 Aug 29;10:997734. doi: 10.3389/fcell.2022.997734 (PMC9465081; doi:10.3389/fcell.2022.997734)
Supplement: Supplementary file 1 [file DataSheet1.ZIP › Raw data for manuscript/data sheets/TCGAdiffmRNAGO.txt]

ONTOLOGY	ID	Description	GeneRatio	BgRatio	pvalue	p.adjust	qvalue	geneID	Count
BP	GO:0046620	regulation of organ growth	4/21	102/18862	4.49450987824993e-06	0.00489901576729242	0.00308465309538837	RUNX1/G6PD/MEF2C/STK4	4
BP	GO:0035265	organ growth	4/21	166/18862	3.08078518753136e-05	0.0139068315934733	0.00875640193041484	RUNX1/G6PD/MEF2C/STK4	4
BP	GO:1905461	positive regulation of vascular associated smooth muscle cell apoptotic process	2/21	10/18862	5.28415436098818e-05	0.0139068315934733	0.00875640193041484	STK4/PPARG	2
BP	GO:0055021	regulation of cardiac muscle tissue growth	3/21	70/18862	6.20555585834107e-05	0.0139068315934733	0.00875640193041484	RUNX1/G6PD/MEF2C	3
BP	GO:0030099	myeloid cell differentiation	5/21	419/18862	8.01082124535258e-05	0.0139068315934733	0.00875640193041484	RUNX1/WDR1/G6PD/MEF2C/PPARG	5
BP	GO:0060420	regulation of heart growth	3/21	77/18862	8.25114355168852e-05	0.0139068315934733	0.00875640193041484	RUNX1/G6PD/MEF2C	3
BP	GO:0019321	pentose metabolic process	2/21	15/18862	0.000122883633447723	0.0139068315934733	0.00875640193041484	PGD/G6PD	2
BP	GO:0055017	cardiac muscle tissue growth	3/21	92/18862	0.000140138538565983	0.0139068315934733	0.00875640193041484	RUNX1/G6PD/MEF2C	3
BP	GO:0006098	pentose-phosphate shunt	2/21	16/18862	0.000140344172044226	0.0139068315934733	0.00875640193041484	PGD/G6PD	2
BP	GO:1905288	vascular associated smooth muscle cell apoptotic process	2/21	16/18862	0.000140344172044226	0.0139068315934733	0.00875640193041484	STK4/PPARG	2
BP	GO:1905459	regulation of vascular associated smooth muscle cell apoptotic process	2/21	16/18862	0.000140344172044226	0.0139068315934733	0.00875640193041484	STK4/PPARG	2
BP	GO:0034393	positive regulation of smooth muscle cell apoptotic process	2/21	17/18862	0.000158949969782036	0.0139687967475512	0.00879541813558994	STK4/PPARG	2
BP	GO:0006740	NADPH regeneration	2/21	18/18862	0.000178698698621266	0.0139687967475512	0.00879541813558994	PGD/G6PD	2
BP	GO:0060419	heart growth	3/21	100/18862	0.000179415738041942	0.0139687967475512	0.00879541813558994	RUNX1/G6PD/MEF2C	3
BP	GO:0030220	platelet formation	2/21	20/18862	0.000221615654163281	0.0161040708691984	0.0101398881764533	WDR1/MEF2C	2
BP	GO:0036344	platelet morphogenesis	2/21	21/18862	0.000244779241493064	0.016675585826715	0.0104997411482551	WDR1/MEF2C	2
BP	GO:0051156	glucose 6-phosphate metabolic process	2/21	25/18862	0.000348747017331812	0.0211185693828708	0.0132972546959264	PGD/G6PD	2
BP	GO:1905563	negative regulation of vascular endothelial cell proliferation	2/21	25/18862	0.000348747017331812	0.0211185693828708	0.0132972546959264	MEF2C/PPARG	2
BP	GO:0048638	regulation of developmental growth	4/21	319/18862	0.000382749217003861	0.0219577182386426	0.0138256226862337	RUNX1/G6PD/MEF2C/STK4	4
BP	GO:0034390	smooth muscle cell apoptotic process	2/21	31/18862	0.000538385715178629	0.0279447823592717	0.0175953627216274	STK4/PPARG	2
BP	GO:0034391	regulation of smooth muscle cell apoptotic process	2/21	31/18862	0.000538385715178629	0.0279447823592717	0.0175953627216274	STK4/PPARG	2
BP	GO:0010661	positive regulation of muscle cell apoptotic process	2/21	32/18862	0.000573892900899207	0.0284337846354607	0.0179032617888174	STK4/PPARG	2
BP	GO:0006739	NADP metabolic process	2/21	35/18862	0.000687055818935368	0.0325604714191109	0.0205016198602224	PGD/G6PD	2
BP	GO:0046621	negative regulation of organ growth	2/21	37/18862	0.000768009522595304	0.0334852151851553	0.0210838824729321	G6PD/STK4	2
BP	GO:0048713	regulation of oligodendrocyte differentiation	2/21	37/18862	0.000768009522595304	0.0334852151851553	0.0210838824729321	WDR1/PPARG	2
BP	GO:1904706	negative regulation of vascular associated smooth muscle cell proliferation	2/21	38/18862	0.000810133106378224	0.0339632725366255	0.02138489009549	MEF2C/PPARG	2
BP	GO:0032965	regulation of collagen biosynthetic process	2/21	42/18862	0.000989552990840368	0.0385218842862857	0.0242552086476662	RUNX1/PPARG	2
BP	GO:0045616	regulation of keratinocyte differentiation	2/21	42/18862	0.000989552990840368	0.0385218842862857	0.0242552086476662	NCOA3/RUNX1	2
BP	GO:0010469	regulation of signaling receptor activity	3/21	188/18862	0.00113545128182154	0.0417134507529687	0.0262647705368764	NCOA3/MEF2C/PPARG	3
BP	GO:0101023	vascular endothelial cell proliferation	2/21	46/18862	0.00118634584710278	0.0417134507529687	0.0262647705368764	MEF2C/PPARG	2
BP	GO:1905562	regulation of vascular endothelial cell proliferation	2/21	46/18862	0.00118634584710278	0.0417134507529687	0.0262647705368764	MEF2C/PPARG	2
BP	GO:0010712	regulation of collagen metabolic process	2/21	47/18862	0.00123824178836974	0.0421776109163443	0.0265570278295089	RUNX1/PPARG	2
BP	GO:0060043	regulation of cardiac muscle cell proliferation	2/21	49/18862	0.00134525532616689	0.0444341910764214	0.0279778779158153	RUNX1/MEF2C	2
BP	GO:0032964	collagen biosynthetic process	2/21	51/18862	0.00145654957900476	0.0466952659151526	0.0294015580653592	RUNX1/PPARG	2
BP	GO:0048738	cardiac muscle tissue development	3/21	208/18862	0.0015182567632104	0.0472828534828381	0.0297715311161858	RUNX1/G6PD/MEF2C	3
BP	GO:0023061	signal release	4/21	475/18862	0.00169085766079373	0.0511954125073658	0.0322350641765355	UBE2Q1/MEF2C/SLC25A4/RAB11B	4
BP	GO:0033002	muscle cell proliferation	3/21	222/18862	0.00182921442366576	0.0538876681566399	0.0339302362512112	RUNX1/MEF2C/PPARG	3
BP	GO:0060038	cardiac muscle cell proliferation	2/21	58/18862	0.00187953435972143	0.0539129592656937	0.033946160735135	RUNX1/MEF2C	2
BP	GO:0010594	regulation of endothelial cell migration	3/21	231/18862	0.00204869520454805	0.0572584044348046	0.0360526119666756	MEF2C/PPARG/GLUL	3
BP	GO:0045604	regulation of epidermal cell differentiation	2/21	62/18862	0.00214439533399209	0.0584347728512844	0.0367933094148116	NCOA3/RUNX1	2
BP	GO:0048662	negative regulation of smooth muscle cell proliferation	2/21	63/18862	0.00221321996138547	0.0588392623880528	0.0370479952457851	MEF2C/PPARG	2
BP	GO:0045926	negative regulation of growth	3/21	245/18862	0.00242168392842586	0.0613912274885632	0.0386548337252952	G6PD/STK4/PPARG	3
BP	GO:0045600	positive regulation of fat cell differentiation	2/21	66/18862	0.00242592149932599	0.0613912274885632	0.0386548337252952	STK4/PPARG	2
BP	GO:0030072	peptide hormone secretion	3/21	247/18862	0.00247817799036402	0.0613912274885632	0.0386548337252952	UBE2Q1/SLC25A4/RAB11B	3
BP	GO:0045685	regulation of glial cell differentiation	2/21	68/18862	0.00257289052591737	0.0623211260722206	0.0392403420560964	WDR1/PPARG	2
BP	GO:0045682	regulation of epidermis development	2/21	69/18862	0.00264791894260832	0.0627441662487624	0.0395067082512729	NCOA3/RUNX1	2
BP	GO:0014855	striated muscle cell proliferation	2/21	72/18862	0.00287915390322859	0.066771867117429	0.0420427400874589	RUNX1/MEF2C	2
BP	GO:0001937	negative regulation of endothelial cell proliferation	2/21	75/18862	0.00311956824757798	0.0701671233140142	0.0441805547085826	MEF2C/PPARG	2
BP	GO:0051146	striated muscle cell differentiation	3/21	269/18862	0.00315430187374926	0.0701671233140142	0.0441805547085826	WDR1/G6PD/MEF2C	3
BP	GO:0043537	negative regulation of blood vessel endothelial cell migration	2/21	78/18862	0.00336910409551745	0.0734464692822804	0.0462453867426816	MEF2C/PPARG	2
BP	GO:0043542	endothelial cell migration	3/21	278/18862	0.00346054980096421	0.0739607702559018	0.0465692150717991	MEF2C/PPARG/GLUL	3
BP	GO:0010660	regulation of muscle cell apoptotic process	2/21	80/18862	0.00354050036103661	0.0740637633564089	0.0466340644214183	STK4/PPARG	2
BP	GO:0032409	regulation of transporter activity	3/21	283/18862	0.00363832506559786	0.0740637633564089	0.0466340644214183	AHNAK/MEF2C/PPARG	3
BP	GO:0045652	regulation of megakaryocyte differentiation	2/21	83/18862	0.00380511077794395	0.0740637633564089	0.0466340644214183	RUNX1/MEF2C	2
BP	GO:1904705	regulation of vascular associated smooth muscle cell proliferation	2/21	83/18862	0.00380511077794395	0.0740637633564089	0.0466340644214183	MEF2C/PPARG	2
BP	GO:1990874	vascular associated smooth muscle cell proliferation	2/21	83/18862	0.00380511077794395	0.0740637633564089	0.0466340644214183	MEF2C/PPARG	2
BP	GO:0010657	muscle cell apoptotic process	2/21	84/18862	0.00389531004342931	0.074489262233999	0.0469019787315957	STK4/PPARG	2
BP	GO:0010632	regulation of epithelial cell migration	3/21	293/18862	0.00401051063300025	0.0753699412063841	0.0474564960565547	MEF2C/PPARG/GLUL	3
BP	GO:0043297	apical junction assembly	2/21	87/18862	0.00417186564218748	0.0767348920394601	0.0483159339543486	RUNX1/WDR1	2
BP	GO:1903312	negative regulation of mRNA metabolic process	2/21	88/18862	0.00426602975422217	0.0767348920394601	0.0483159339543486	HNRNPK/MAPKAPK2	2
BP	GO:0030216	keratinocyte differentiation	3/21	302/18862	0.00436473697839131	0.0767348920394601	0.0483159339543486	NCOA3/RUNX1/STK4	3
BP	GO:0046879	hormone secretion	3/21	302/18862	0.00436473697839131	0.0767348920394601	0.0483159339543486	UBE2Q1/SLC25A4/RAB11B	3
BP	GO:0043473	pigmentation	2/21	93/18862	0.00475159771113527	0.0789441168018819	0.049706966832281	MEF2C/RAB11B	2
BP	GO:0048709	oligodendrocyte differentiation	2/21	93/18862	0.00475159771113527	0.0789441168018819	0.049706966832281	WDR1/PPARG	2
BP	GO:0051153	regulation of striated muscle cell differentiation	2/21	93/18862	0.00475159771113527	0.0789441168018819	0.049706966832281	G6PD/MEF2C	2
BP	GO:0009914	hormone transport	3/21	312/18862	0.00478010248525156	0.0789441168018819	0.049706966832281	UBE2Q1/SLC25A4/RAB11B	3
BP	GO:0010596	negative regulation of endothelial cell migration	2/21	97/18862	0.00515762362105584	0.0814755035789981	0.0513008482216386	MEF2C/PPARG	2
BP	GO:0045807	positive regulation of endocytosis	2/21	97/18862	0.00515762362105584	0.0814755035789981	0.0513008482216386	HNRNPK/PPARG	2
BP	GO:0046364	monosaccharide biosynthetic process	2/21	97/18862	0.00515762362105584	0.0814755035789981	0.0513008482216386	PGD/G6PD	2
BP	GO:0030219	megakaryocyte differentiation	2/21	100/18862	0.00547230580523799	0.0852116189672773	0.0536532839851905	RUNX1/MEF2C	2
BP	GO:0002062	chondrocyte differentiation	2/21	103/18862	0.00579563689286784	0.0881768639003733	0.0555203430835765	RUNX1/MEF2C	2
BP	GO:0045765	regulation of angiogenesis	3/21	335/18862	0.00582452678974943	0.0881768639003733	0.0555203430835765	RUNX1/PPARG/GLUL	3
BP	GO:1904062	regulation of cation transmembrane transport	3/21	340/18862	0.00606833438341857	0.0901138987873981	0.0567399922833255	AHNAK/G6PD/MEF2C	3
BP	GO:1901342	regulation of vasculature development	3/21	341/18862	0.00611782432134629	0.0901138987873981	0.0567399922833255	RUNX1/PPARG/GLUL	3
BP	GO:0048640	negative regulation of developmental growth	2/21	107/18862	0.0062401028676528	0.0906894950098873	0.0571024150134684	G6PD/STK4	2
BP	GO:0032963	collagen metabolic process	2/21	109/18862	0.00646802378855612	0.0916037858227351	0.0576780959501915	RUNX1/PPARG	2
BP	GO:2001233	regulation of apoptotic signaling pathway	3/21	348/18862	0.00647109312692716	0.0916037858227351	0.0576780959501915	PHIP/HNRNPK/STK4	3
BP	GO:0014706	striated muscle tissue development	3/21	351/18862	0.00662617596805885	0.0925965616049249	0.0583031947526905	RUNX1/G6PD/MEF2C	3
BP	GO:0010631	epithelial cell migration	3/21	357/18862	0.0069430152988264	0.0933038511557065	0.0587485378595081	MEF2C/PPARG/GLUL	3
BP	GO:0010633	negative regulation of epithelial cell migration	2/21	114/18862	0.00705428516178705	0.0933038511557065	0.0587485378595081	MEF2C/PPARG	2
BP	GO:0055007	cardiac muscle cell differentiation	2/21	114/18862	0.00705428516178705	0.0933038511557065	0.0587485378595081	G6PD/MEF2C	2
BP	GO:0009913	epidermal cell differentiation	3/21	360/18862	0.00710478866598499	0.0933038511557065	0.0587485378595081	NCOA3/RUNX1/STK4	3
BP	GO:0090132	epithelium migration	3/21	360/18862	0.00710478866598499	0.0933038511557065	0.0587485378595081	MEF2C/PPARG/GLUL	3
BP	GO:0042692	muscle cell differentiation	3/21	362/18862	0.00721388530971521	0.0936087498522569	0.058940516565593	WDR1/G6PD/MEF2C	3
BP	GO:0090130	tissue migration	3/21	365/18862	0.00737940788663716	0.0945567570662476	0.0595374269504524	MEF2C/PPARG/GLUL	3
BP	GO:0009306	protein secretion	3/21	367/18862	0.00749101147058082	0.0945567570662476	0.0595374269504524	UBE2Q1/SLC25A4/RAB11B	3
BP	GO:0035592	establishment of protein localization to extracellular region	3/21	368/18862	0.00754719070161792	0.0945567570662476	0.0595374269504524	UBE2Q1/SLC25A4/RAB11B	3
BP	GO:0060537	muscle tissue development	3/21	371/18862	0.00771724162305502	0.0955885610128405	0.0601870997396157	RUNX1/G6PD/MEF2C	3
BP	GO:0071692	protein localization to extracellular region	3/21	375/18862	0.00794751769835018	0.097334767316873	0.0612865941966212	UBE2Q1/SLC25A4/RAB11B	3
BP	GO:0045667	regulation of osteoblast differentiation	2/21	128/18862	0.00881902643693085	0.103249921006001	0.0650110560076415	MEF2C/PPARG	2
BP	GO:0001503	ossification	3/21	401/18862	0.00954413261054616	0.103249921006001	0.0650110560076415	RUNX1/MEF2C/PPARG	3
BP	GO:0002790	peptide secretion	3/21	401/18862	0.00954413261054616	0.103249921006001	0.0650110560076415	UBE2Q1/SLC25A4/RAB11B	3
BP	GO:0050853	B cell receptor signaling pathway	2/21	134/18862	0.00962992790495361	0.103249921006001	0.0650110560076415	RUNX1/MEF2C	2
BP	GO:0001890	placenta development	2/21	135/18862	0.00976821369938063	0.103249921006001	0.0650110560076415	STK4/PPARG	2
BP	GO:0045598	regulation of fat cell differentiation	2/21	136/18862	0.00990739012861205	0.103249921006001	0.0650110560076415	STK4/PPARG	2
BP	GO:0061458	reproductive system development	3/21	408/18862	0.0100039163363332	0.103249921006001	0.0650110560076415	UBE2Q1/STK4/PPARG	3
BP	GO:0043588	skin development	3/21	415/18862	0.0104765513857564	0.103249921006001	0.0650110560076415	NCOA3/RUNX1/STK4	3
BP	GO:0035051	cardiocyte differentiation	2/21	144/18862	0.011052630160668	0.103249921006001	0.0650110560076415	G6PD/MEF2C	2
BP	GO:0010887	negative regulation of cholesterol storage	1/21	10/18862	0.0110805121284144	0.103249921006001	0.0650110560076415	PPARG	1
BP	GO:0035090	maintenance of apical/basal cell polarity	1/21	10/18862	0.0110805121284144	0.103249921006001	0.0650110560076415	WDR1	1
BP	GO:0044351	macropinocytosis	1/21	10/18862	0.0110805121284144	0.103249921006001	0.0650110560076415	MAPKAPK2	1
BP	GO:0045199	maintenance of epithelial cell apical/basal polarity	1/21	10/18862	0.0110805121284144	0.103249921006001	0.0650110560076415	WDR1	1
BP	GO:2000035	regulation of stem cell division	1/21	10/18862	0.0110805121284144	0.103249921006001	0.0650110560076415	NCOA3	1
BP	GO:0034329	cell junction assembly	3/21	425/18862	0.0111741862368593	0.103249921006001	0.0650110560076415	RUNX1/WDR1/MEF2C	3
BP	GO:0043484	regulation of RNA splicing	2/21	145/18862	0.0111997345765801	0.103249921006001	0.0650110560076415	AHNAK/HNRNPK	2
BP	GO:1903169	regulation of calcium ion transmembrane transport	2/21	145/18862	0.0111997345765801	0.103249921006001	0.0650110560076415	AHNAK/G6PD	2
BP	GO:0007043	cell-cell junction assembly	2/21	147/18862	0.0114965550584451	0.103249921006001	0.0650110560076415	RUNX1/WDR1	2
BP	GO:0043535	regulation of blood vessel endothelial cell migration	2/21	150/18862	0.011948286023234	0.103249921006001	0.0650110560076415	MEF2C/PPARG	2
BP	GO:0008360	regulation of cell shape	2/21	151/18862	0.0121005887271759	0.103249921006001	0.0650110560076415	PHIP/WDR1	2
BP	GO:0001967	suckling behavior	1/21	11/18862	0.0121821092663997	0.103249921006001	0.0650110560076415	UBE2Q1	1
BP	GO:0003139	secondary heart field specification	1/21	11/18862	0.0121821092663997	0.103249921006001	0.0650110560076415	MEF2C	1
BP	GO:0003157	endocardium development	1/21	11/18862	0.0121821092663997	0.103249921006001	0.0650110560076415	STK4	1
BP	GO:0033197	response to vitamin E	1/21	11/18862	0.0121821092663997	0.103249921006001	0.0650110560076415	PPARG	1
BP	GO:0051974	negative regulation of telomerase activity	1/21	11/18862	0.0121821092663997	0.103249921006001	0.0650110560076415	PPARG	1
BP	GO:0071888	macrophage apoptotic process	1/21	11/18862	0.0121821092663997	0.103249921006001	0.0650110560076415	MEF2C	1
BP	GO:2001236	regulation of extrinsic apoptotic signaling pathway	2/21	154/18862	0.012562647188067	0.103249921006001	0.0650110560076415	PHIP/STK4	2
BP	GO:0030856	regulation of epithelial cell differentiation	2/21	156/18862	0.0128749590420235	0.103249921006001	0.0650110560076415	NCOA3/RUNX1	2
BP	GO:0031667	response to nutrient levels	3/21	451/18862	0.0131129430494393	0.103249921006001	0.0650110560076415	G6PD/GABARAPL2/PPARG	3
BP	GO:0003207	cardiac chamber formation	1/21	12/18862	0.0132825376630578	0.103249921006001	0.0650110560076415	MEF2C	1
BP	GO:0043696	dedifferentiation	1/21	12/18862	0.0132825376630578	0.103249921006001	0.0650110560076415	NCOA3	1
BP	GO:0043697	cell dedifferentiation	1/21	12/18862	0.0132825376630578	0.103249921006001	0.0650110560076415	NCOA3	1
BP	GO:0048934	peripheral nervous system neuron differentiation	1/21	12/18862	0.0132825376630578	0.103249921006001	0.0650110560076415	RUNX1	1
BP	GO:0048935	peripheral nervous system neuron development	1/21	12/18862	0.0132825376630578	0.103249921006001	0.0650110560076415	RUNX1	1
BP	GO:0055012	ventricular cardiac muscle cell differentiation	1/21	12/18862	0.0132825376630578	0.103249921006001	0.0650110560076415	MEF2C	1
BP	GO:0061052	negative regulation of cell growth involved in cardiac muscle cell development	1/21	12/18862	0.0132825376630578	0.103249921006001	0.0650110560076415	G6PD	1
BP	GO:0071107	response to parathyroid hormone	1/21	12/18862	0.0132825376630578	0.103249921006001	0.0650110560076415	MEF2C	1
BP	GO:0071468	cellular response to acidic pH	1/21	12/18862	0.0132825376630578	0.103249921006001	0.0650110560076415	RAB11B	1
BP	GO:2000727	positive regulation of cardiac muscle cell differentiation	1/21	12/18862	0.0132825376630578	0.103249921006001	0.0650110560076415	MEF2C	1
BP	GO:2001135	regulation of endocytic recycling	1/21	12/18862	0.0132825376630578	0.103249921006001	0.0650110560076415	RAB11B	1
BP	GO:0051147	regulation of muscle cell differentiation	2/21	159/18862	0.0133497981153394	0.103249921006001	0.0650110560076415	G6PD/MEF2C	2
BP	GO:0048660	regulation of smooth muscle cell proliferation	2/21	160/18862	0.0135097692376291	0.103249921006001	0.0650110560076415	MEF2C/PPARG	2
BP	GO:0050680	negative regulation of epithelial cell proliferation	2/21	160/18862	0.0135097692376291	0.103249921006001	0.0650110560076415	MEF2C/PPARG	2
BP	GO:0002244	hematopoietic progenitor cell differentiation	2/21	161/18862	0.013670582925345	0.103249921006001	0.0650110560076415	RUNX1/PRRC2C	2
BP	GO:0048659	smooth muscle cell proliferation	2/21	162/18862	0.0138322372926044	0.103249921006001	0.0650110560076415	MEF2C/PPARG	2
BP	GO:0008544	epidermis development	3/21	463/18862	0.0140692639484062	0.103249921006001	0.0650110560076415	NCOA3/RUNX1/STK4	3
BP	GO:0002674	negative regulation of acute inflammatory response	1/21	13/18862	0.014381798496431	0.103249921006001	0.0650110560076415	PPARG	1
BP	GO:0006995	cellular response to nitrogen starvation	1/21	13/18862	0.014381798496431	0.103249921006001	0.0650110560076415	GABARAPL2	1
BP	GO:0010745	negative regulation of macrophage derived foam cell differentiation	1/21	13/18862	0.014381798496431	0.103249921006001	0.0650110560076415	PPARG	1
BP	GO:0010755	regulation of plasminogen activation	1/21	13/18862	0.014381798496431	0.103249921006001	0.0650110560076415	RUNX1	1
BP	GO:0030836	positive regulation of actin filament depolymerization	1/21	13/18862	0.014381798496431	0.103249921006001	0.0650110560076415	WDR1	1
BP	GO:0043562	cellular response to nitrogen levels	1/21	13/18862	0.014381798496431	0.103249921006001	0.0650110560076415	GABARAPL2	1
BP	GO:0043568	positive regulation of insulin-like growth factor receptor signaling pathway	1/21	13/18862	0.014381798496431	0.103249921006001	0.0650110560076415	PHIP	1
BP	GO:0050872	white fat cell differentiation	1/21	13/18862	0.014381798496431	0.103249921006001	0.0650110560076415	PPARG	1
BP	GO:0060100	positive regulation of phagocytosis, engulfment	1/21	13/18862	0.014381798496431	0.103249921006001	0.0650110560076415	PPARG	1
BP	GO:0071236	cellular response to antibiotic	1/21	13/18862	0.014381798496431	0.103249921006001	0.0650110560076415	MEF2C	1
BP	GO:1902043	positive regulation of extrinsic apoptotic signaling pathway via death domain receptors	1/21	13/18862	0.014381798496431	0.103249921006001	0.0650110560076415	STK4	1
BP	GO:1905155	positive regulation of membrane invagination	1/21	13/18862	0.014381798496431	0.103249921006001	0.0650110560076415	PPARG	1
BP	GO:0048469	cell maturation	2/21	166/18862	0.0144872239375864	0.103249921006001	0.0650110560076415	G6PD/PPARG	2
BP	GO:0055001	muscle cell development	2/21	168/18862	0.014819712510352	0.103249921006001	0.0650110560076415	WDR1/G6PD	2
BP	GO:0001667	ameboidal-type cell migration	3/21	473/18862	0.0148961557928617	0.103249921006001	0.0650110560076415	MEF2C/PPARG/GLUL	3
BP	GO:0051099	positive regulation of binding	2/21	170/18862	0.0151555113129295	0.103249921006001	0.0650110560076415	STK4/PPARG	2
BP	GO:0009991	response to extracellular stimulus	3/21	477/18862	0.0152345727072525	0.103249921006001	0.0650110560076415	G6PD/GABARAPL2/PPARG	3
BP	GO:0002467	germinal center formation	1/21	14/18862	0.0154798929434343	0.103249921006001	0.0650110560076415	MEF2C	1
BP	GO:0010889	regulation of sequestering of triglyceride	1/21	14/18862	0.0154798929434343	0.103249921006001	0.0650110560076415	PPARG	1
BP	GO:0032966	negative regulation of collagen biosynthetic process	1/21	14/18862	0.0154798929434343	0.103249921006001	0.0650110560076415	PPARG	1
BP	GO:0036295	cellular response to increased oxygen levels	1/21	14/18862	0.0154798929434343	0.103249921006001	0.0650110560076415	PPARG	1
BP	GO:0043249	erythrocyte maturation	1/21	14/18862	0.0154798929434343	0.103249921006001	0.0650110560076415	G6PD	1
BP	GO:0043374	CD8-positive, alpha-beta T cell differentiation	1/21	14/18862	0.0154798929434343	0.103249921006001	0.0650110560076415	RUNX1	1
BP	GO:0097284	hepatocyte apoptotic process	1/21	14/18862	0.0154798929434343	0.103249921006001	0.0650110560076415	STK4	1
BP	GO:1902570	protein localization to nucleolus	1/21	14/18862	0.0154798929434343	0.103249921006001	0.0650110560076415	GLUL	1
BP	GO:1905203	regulation of connective tissue replacement	1/21	14/18862	0.0154798929434343	0.103249921006001	0.0650110560076415	RUNX1	1
BP	GO:0043534	blood vessel endothelial cell migration	2/21	175/18862	0.0160093929218392	0.103249921006001	0.0650110560076415	MEF2C/PPARG	2
BP	GO:0048771	tissue remodeling	2/21	175/18862	0.0160093929218392	0.103249921006001	0.0650110560076415	RUNX1/MEF2C	2
BP	GO:0001501	skeletal system development	3/21	486/18862	0.0160120737465284	0.103249921006001	0.0650110560076415	RUNX1/MEF2C/ETS2	3
BP	GO:0001936	regulation of endothelial cell proliferation	2/21	177/18862	0.0163566605052615	0.103249921006001	0.0650110560076415	MEF2C/PPARG	2
BP	GO:0001959	regulation of cytokine-mediated signaling pathway	2/21	177/18862	0.0163566605052615	0.103249921006001	0.0650110560076415	RUNX1/PPARG	2
BP	GO:2001257	regulation of cation channel activity	2/21	177/18862	0.0163566605052615	0.103249921006001	0.0650110560076415	AHNAK/MEF2C	2
BP	GO:0010713	negative regulation of collagen metabolic process	1/21	15/18862	0.0165768221798626	0.103249921006001	0.0650110560076415	PPARG	1
BP	GO:0030852	regulation of granulocyte differentiation	1/21	15/18862	0.0165768221798626	0.103249921006001	0.0650110560076415	RUNX1	1
BP	GO:0042953	lipoprotein transport	1/21	15/18862	0.0165768221798626	0.103249921006001	0.0650110560076415	PPARG	1
BP	GO:0046321	positive regulation of fatty acid oxidation	1/21	15/18862	0.0165768221798626	0.103249921006001	0.0650110560076415	PPARG	1
BP	GO:0060099	regulation of phagocytosis, engulfment	1/21	15/18862	0.0165768221798626	0.103249921006001	0.0650110560076415	PPARG	1
BP	GO:0071380	cellular response to prostaglandin E stimulus	1/21	15/18862	0.0165768221798626	0.103249921006001	0.0650110560076415	PPARG	1
BP	GO:0072160	nephron tubule epithelial cell differentiation	1/21	15/18862	0.0165768221798626	0.103249921006001	0.0650110560076415	MEF2C	1
BP	GO:1902514	regulation of calcium ion transmembrane transport via high voltage-gated calcium channel	1/21	15/18862	0.0165768221798626	0.103249921006001	0.0650110560076415	G6PD	1
BP	GO:0044872	lipoprotein localization	1/21	16/18862	0.0176725873803832	0.104375231917797	0.0657196052249188	PPARG	1
BP	GO:1901679	nucleotide transmembrane transport	1/21	16/18862	0.0176725873803832	0.104375231917797	0.0657196052249188	SLC25A4	1
BP	GO:1905153	regulation of membrane invagination	1/21	16/18862	0.0176725873803832	0.104375231917797	0.0657196052249188	PPARG	1
BP	GO:0030308	negative regulation of cell growth	2/21	185/18862	0.017778019496013	0.104375231917797	0.0657196052249188	G6PD/PPARG	2
BP	GO:0051216	cartilage development	2/21	185/18862	0.017778019496013	0.104375231917797	0.0657196052249188	RUNX1/MEF2C	2
BP	GO:0060759	regulation of response to cytokine stimulus	2/21	189/18862	0.0185078674860208	0.104375231917797	0.0657196052249188	RUNX1/PPARG	2
BP	GO:0009084	glutamine family amino acid biosynthetic process	1/21	17/18862	0.0187671897185457	0.104375231917797	0.0657196052249188	GLUL	1
BP	GO:0015867	ATP transport	1/21	17/18862	0.0187671897185457	0.104375231917797	0.0657196052249188	SLC25A4	1
BP	GO:0030730	sequestering of triglyceride	1/21	17/18862	0.0187671897185457	0.104375231917797	0.0657196052249188	PPARG	1
BP	GO:0031000	response to caffeine	1/21	17/18862	0.0187671897185457	0.104375231917797	0.0657196052249188	PPARG	1
BP	GO:0042693	muscle cell fate commitment	1/21	17/18862	0.0187671897185457	0.104375231917797	0.0657196052249188	MEF2C	1
BP	GO:0043649	dicarboxylic acid catabolic process	1/21	17/18862	0.0187671897185457	0.104375231917797	0.0657196052249188	GLUL	1
BP	GO:0061577	calcium ion transmembrane transport via high voltage-gated calcium channel	1/21	17/18862	0.0187671897185457	0.104375231917797	0.0657196052249188	G6PD	1
BP	GO:0072530	purine-containing compound transmembrane transport	1/21	17/18862	0.0187671897185457	0.104375231917797	0.0657196052249188	SLC25A4	1
BP	GO:1902165	regulation of intrinsic apoptotic signaling pathway in response to DNA damage by p53 class mediator	1/21	17/18862	0.0187671897185457	0.104375231917797	0.0657196052249188	HNRNPK	1
BP	GO:0001935	endothelial cell proliferation	2/21	191/18862	0.018877532735557	0.104375231917797	0.0657196052249188	MEF2C/PPARG	2
BP	GO:0031099	regeneration	2/21	192/18862	0.0190635443510004	0.104375231917797	0.0657196052249188	RUNX1/PPARG	2
BP	GO:0009755	hormone-mediated signaling pathway	2/21	193/18862	0.0192503395587025	0.104375231917797	0.0657196052249188	RUNX1/PPARG	2
BP	GO:1901888	regulation of cell junction assembly	2/21	195/18862	0.0196262735625169	0.104375231917797	0.0657196052249188	RUNX1/MEF2C	2
BP	GO:0042594	response to starvation	2/21	196/18862	0.0198154087711874	0.104375231917797	0.0657196052249188	GABARAPL2/PPARG	2
BP	GO:0003128	heart field specification	1/21	18/18862	0.0198606303667771	0.104375231917797	0.0657196052249188	MEF2C	1
BP	GO:0010885	regulation of cholesterol storage	1/21	18/18862	0.0198606303667771	0.104375231917797	0.0657196052249188	PPARG	1
BP	GO:0030011	maintenance of cell polarity	1/21	18/18862	0.0198606303667771	0.104375231917797	0.0657196052249188	WDR1	1
BP	GO:0033189	response to vitamin A	1/21	18/18862	0.0198606303667771	0.104375231917797	0.0657196052249188	PPARG	1
BP	GO:0060546	negative regulation of necroptotic process	1/21	18/18862	0.0198606303667771	0.104375231917797	0.0657196052249188	SLC25A4	1
BP	GO:0071498	cellular response to fluid shear stress	1/21	18/18862	0.0198606303667771	0.104375231917797	0.0657196052249188	MEF2C	1
BP	GO:0043523	regulation of neuron apoptotic process	2/21	197/18862	0.0200053203972267	0.104375231917797	0.0657196052249188	G6PD/MEF2C	2
BP	GO:0010988	regulation of low-density lipoprotein particle clearance	1/21	19/18862	0.020952910496383	0.104375231917797	0.0657196052249188	HNRNPK	1
BP	GO:0045618	positive regulation of keratinocyte differentiation	1/21	19/18862	0.020952910496383	0.104375231917797	0.0657196052249188	NCOA3	1
BP	GO:0045663	positive regulation of myoblast differentiation	1/21	19/18862	0.020952910496383	0.104375231917797	0.0657196052249188	MEF2C	1
BP	GO:0048643	positive regulation of skeletal muscle tissue development	1/21	19/18862	0.020952910496383	0.104375231917797	0.0657196052249188	MEF2C	1
BP	GO:0062099	negative regulation of programmed necrotic cell death	1/21	19/18862	0.020952910496383	0.104375231917797	0.0657196052249188	SLC25A4	1
BP	GO:1901881	positive regulation of protein depolymerization	1/21	19/18862	0.020952910496383	0.104375231917797	0.0657196052249188	WDR1	1
BP	GO:2001014	regulation of skeletal muscle cell differentiation	1/21	19/18862	0.020952910496383	0.104375231917797	0.0657196052249188	MEF2C	1
BP	GO:2001185	regulation of CD8-positive, alpha-beta T cell activation	1/21	19/18862	0.020952910496383	0.104375231917797	0.0657196052249188	RUNX1	1
BP	GO:0002573	myeloid leukocyte differentiation	2/21	204/18862	0.0213562916961409	0.104375231917797	0.0657196052249188	RUNX1/PPARG	2
BP	GO:0030100	regulation of endocytosis	2/21	206/18862	0.0217491698434885	0.104375231917797	0.0657196052249188	HNRNPK/PPARG	2
BP	GO:0030073	insulin secretion	2/21	207/18862	0.02194674780039	0.104375231917797	0.0657196052249188	SLC25A4/RAB11B	2
BP	GO:0006925	inflammatory cell apoptotic process	1/21	20/18862	0.0220440312775523	0.104375231917797	0.0657196052249188	MEF2C	1
BP	GO:0010878	cholesterol storage	1/21	20/18862	0.0220440312775523	0.104375231917797	0.0657196052249188	PPARG	1
BP	GO:0045056	transcytosis	1/21	20/18862	0.0220440312775523	0.104375231917797	0.0657196052249188	RAB11B	1
BP	GO:0048025	negative regulation of mRNA splicing, via spliceosome	1/21	20/18862	0.0220440312775523	0.104375231917797	0.0657196052249188	HNRNPK	1
BP	GO:0071379	cellular response to prostaglandin stimulus	1/21	20/18862	0.0220440312775523	0.104375231917797	0.0657196052249188	PPARG	1
BP	GO:0097709	connective tissue replacement	1/21	20/18862	0.0220440312775523	0.104375231917797	0.0657196052249188	RUNX1	1
BP	GO:0006836	neurotransmitter transport	2/21	209/18862	0.0223441726791586	0.104375231917797	0.0657196052249188	MEF2C/GLUL	2
BP	GO:0016051	carbohydrate biosynthetic process	2/21	209/18862	0.0223441726791586	0.104375231917797	0.0657196052249188	PGD/G6PD	2
BP	GO:0045216	cell-cell junction organization	2/21	209/18862	0.0223441726791586	0.104375231917797	0.0657196052249188	RUNX1/WDR1	2
BP	GO:0010001	glial cell differentiation	2/21	210/18862	0.0225440160883824	0.104375231917797	0.0657196052249188	WDR1/PPARG	2
BP	GO:0031669	cellular response to nutrient levels	2/21	210/18862	0.0225440160883824	0.104375231917797	0.0657196052249188	GABARAPL2/PPARG	2
BP	GO:0001505	regulation of neurotransmitter levels	2/21	211/18862	0.0227446111401473	0.104375231917797	0.0657196052249188	MEF2C/GLUL	2
BP	GO:0000002	mitochondrial genome maintenance	1/21	21/18862	0.0231339938793556	0.104375231917797	0.0657196052249188	SLC25A4	1
BP	GO:0007617	mating behavior	1/21	21/18862	0.0231339938793556	0.104375231917797	0.0657196052249188	UBE2Q1	1
BP	GO:0035357	peroxisome proliferator activated receptor signaling pathway	1/21	21/18862	0.0231339938793556	0.104375231917797	0.0657196052249188	PPARG	1
BP	GO:0060965	negative regulation of gene silencing by miRNA	1/21	21/18862	0.0231339938793556	0.104375231917797	0.0657196052249188	PPARG	1
BP	GO:1904753	negative regulation of vascular associated smooth muscle cell migration	1/21	21/18862	0.0231339938793556	0.104375231917797	0.0657196052249188	MEF2C	1
BP	GO:1905209	positive regulation of cardiocyte differentiation	1/21	21/18862	0.0231339938793556	0.104375231917797	0.0657196052249188	MEF2C	1
BP	GO:0097191	extrinsic apoptotic signaling pathway	2/21	217/18862	0.0239638681448057	0.104375231917797	0.0657196052249188	PHIP/STK4	2
BP	GO:0071695	anatomical structure maturation	2/21	218/18862	0.0241696758499805	0.104375231917797	0.0657196052249188	G6PD/PPARG	2
BP	GO:0006907	pinocytosis	1/21	22/18862	0.0242227994697449	0.104375231917797	0.0657196052249188	MAPKAPK2	1
BP	GO:0010888	negative regulation of lipid storage	1/21	22/18862	0.0242227994697449	0.104375231917797	0.0657196052249188	PPARG	1
BP	GO:0032402	melanosome transport	1/21	22/18862	0.0242227994697449	0.104375231917797	0.0657196052249188	RAB11B	1
BP	GO:0043371	negative regulation of CD4-positive, alpha-beta T cell differentiation	1/21	22/18862	0.0242227994697449	0.104375231917797	0.0657196052249188	RUNX1	1
BP	GO:0045844	positive regulation of striated muscle tissue development	1/21	22/18862	0.0242227994697449	0.104375231917797	0.0657196052249188	MEF2C	1
BP	GO:0048636	positive regulation of muscle organ development	1/21	22/18862	0.0242227994697449	0.104375231917797	0.0657196052249188	MEF2C	1
BP	GO:0048714	positive regulation of oligodendrocyte differentiation	1/21	22/18862	0.0242227994697449	0.104375231917797	0.0657196052249188	PPARG	1
BP	GO:0055093	response to hyperoxia	1/21	22/18862	0.0242227994697449	0.104375231917797	0.0657196052249188	PPARG	1
BP	GO:0060307	regulation of ventricular cardiac muscle cell membrane repolarization	1/21	22/18862	0.0242227994697449	0.104375231917797	0.0657196052249188	WDR1	1
BP	GO:0071404	cellular response to low-density lipoprotein particle stimulus	1/21	22/18862	0.0242227994697449	0.104375231917797	0.0657196052249188	PPARG	1
BP	GO:0071467	cellular response to pH	1/21	22/18862	0.0242227994697449	0.104375231917797	0.0657196052249188	RAB11B	1
BP	GO:2000725	regulation of cardiac muscle cell differentiation	1/21	22/18862	0.0242227994697449	0.104375231917797	0.0657196052249188	MEF2C	1
BP	GO:0045444	fat cell differentiation	2/21	221/18862	0.0247915183646268	0.104375231917797	0.0657196052249188	STK4/PPARG	2
BP	GO:0001649	osteoblast differentiation	2/21	223/18862	0.0252097456193476	0.104375231917797	0.0657196052249188	MEF2C/PPARG	2
BP	GO:0006541	glutamine metabolic process	1/21	23/18862	0.0253104492155591	0.104375231917797	0.0657196052249188	GLUL	1
BP	GO:0015868	purine ribonucleotide transport	1/21	23/18862	0.0253104492155591	0.104375231917797	0.0657196052249188	SLC25A4	1
BP	GO:0031639	plasminogen activation	1/21	23/18862	0.0253104492155591	0.104375231917797	0.0657196052249188	RUNX1	1
BP	GO:0032401	establishment of melanosome localization	1/21	23/18862	0.0253104492155591	0.104375231917797	0.0657196052249188	RAB11B	1
BP	GO:0033032	regulation of myeloid cell apoptotic process	1/21	23/18862	0.0253104492155591	0.104375231917797	0.0657196052249188	MEF2C	1
BP	GO:0034063	stress granule assembly	1/21	23/18862	0.0253104492155591	0.104375231917797	0.0657196052249188	PRRC2C	1
BP	GO:0034695	response to prostaglandin E	1/21	23/18862	0.0253104492155591	0.104375231917797	0.0657196052249188	PPARG	1
BP	GO:0035162	embryonic hemopoiesis	1/21	23/18862	0.0253104492155591	0.104375231917797	0.0657196052249188	STK4	1
BP	GO:0051503	adenine nucleotide transport	1/21	23/18862	0.0253104492155591	0.104375231917797	0.0657196052249188	SLC25A4	1
BP	GO:0051904	pigment granule transport	1/21	23/18862	0.0253104492155591	0.104375231917797	0.0657196052249188	RAB11B	1
BP	GO:0060149	negative regulation of posttranscriptional gene silencing	1/21	23/18862	0.0253104492155591	0.104375231917797	0.0657196052249188	PPARG	1
BP	GO:0060547	negative regulation of necrotic cell death	1/21	23/18862	0.0253104492155591	0.104375231917797	0.0657196052249188	SLC25A4	1
BP	GO:0060706	cell differentiation involved in embryonic placenta development	1/21	23/18862	0.0253104492155591	0.104375231917797	0.0657196052249188	STK4	1
BP	GO:0060967	negative regulation of gene silencing by RNA	1/21	23/18862	0.0253104492155591	0.104375231917797	0.0657196052249188	PPARG	1
BP	GO:0061050	regulation of cell growth involved in cardiac muscle cell development	1/21	23/18862	0.0253104492155591	0.104375231917797	0.0657196052249188	G6PD	1
BP	GO:1901863	positive regulation of muscle tissue development	1/21	23/18862	0.0253104492155591	0.104375231917797	0.0657196052249188	MEF2C	1
BP	GO:1903055	positive regulation of extracellular matrix organization	1/21	23/18862	0.0253104492155591	0.104375231917797	0.0657196052249188	RUNX1	1
BP	GO:0032869	cellular response to insulin stimulus	2/21	226/18862	0.0258425504775048	0.104375231917797	0.0657196052249188	PHIP/PPARG	2
BP	GO:0046777	protein autophosphorylation	2/21	226/18862	0.0258425504775048	0.104375231917797	0.0657196052249188	STK4/MAPKAPK2	2
BP	GO:0009266	response to temperature stimulus	2/21	228/18862	0.0262680430478322	0.104375231917797	0.0657196052249188	PPARG/MAPKAPK2	2
BP	GO:0006929	substrate-dependent cell migration	1/21	24/18862	0.0263969442825198	0.104375231917797	0.0657196052249188	STK4	1
BP	GO:0030318	melanocyte differentiation	1/21	24/18862	0.0263969442825198	0.104375231917797	0.0657196052249188	MEF2C	1
BP	GO:0043567	regulation of insulin-like growth factor receptor signaling pathway	1/21	24/18862	0.0263969442825198	0.104375231917797	0.0657196052249188	PHIP	1
BP	GO:0051905	establishment of pigment granule localization	1/21	24/18862	0.0263969442825198	0.104375231917797	0.0657196052249188	RAB11B	1
BP	GO:0070935	3'-UTR-mediated mRNA stabilization	1/21	24/18862	0.0263969442825198	0.104375231917797	0.0657196052249188	MAPKAPK2	1
BP	GO:0042593	glucose homeostasis	2/21	229/18862	0.0264818710087998	0.104375231917797	0.0657196052249188	PPARG/RAB11B	2
BP	GO:0033500	carbohydrate homeostasis	2/21	230/18862	0.0266964178158203	0.104375231917797	0.0657196052249188	PPARG/RAB11B	2
BP	GO:0051402	neuron apoptotic process	2/21	230/18862	0.0266964178158203	0.104375231917797	0.0657196052249188	G6PD/MEF2C	2
BP	GO:0097305	response to alcohol	2/21	233/18862	0.0273443543247159	0.104375231917797	0.0657196052249188	G6PD/PPARG	2
BP	GO:0010447	response to acidic pH	1/21	25/18862	0.0274822858352364	0.104375231917797	0.0657196052249188	RAB11B	1
BP	GO:0015865	purine nucleotide transport	1/21	25/18862	0.0274822858352364	0.104375231917797	0.0657196052249188	SLC25A4	1
BP	GO:0017145	stem cell division	1/21	25/18862	0.0274822858352364	0.104375231917797	0.0657196052249188	NCOA3	1
BP	GO:0032400	melanosome localization	1/21	25/18862	0.0274822858352364	0.104375231917797	0.0657196052249188	RAB11B	1
BP	GO:0033119	negative regulation of RNA splicing	1/21	25/18862	0.0274822858352364	0.104375231917797	0.0657196052249188	HNRNPK	1
BP	GO:0035902	response to immobilization stress	1/21	25/18862	0.0274822858352364	0.104375231917797	0.0657196052249188	PPARG	1
BP	GO:0048641	regulation of skeletal muscle tissue development	1/21	25/18862	0.0274822858352364	0.104375231917797	0.0657196052249188	MEF2C	1
BP	GO:0060330	regulation of response to interferon-gamma	1/21	25/18862	0.0274822858352364	0.104375231917797	0.0657196052249188	PPARG	1
BP	GO:0060334	regulation of interferon-gamma-mediated signaling pathway	1/21	25/18862	0.0274822858352364	0.104375231917797	0.0657196052249188	PPARG	1
BP	GO:0060544	regulation of necroptotic process	1/21	25/18862	0.0274822858352364	0.104375231917797	0.0657196052249188	SLC25A4	1
BP	GO:0071425	hematopoietic stem cell proliferation	1/21	25/18862	0.0274822858352364	0.104375231917797	0.0657196052249188	RUNX1	1
BP	GO:0031668	cellular response to extracellular stimulus	2/21	235/18862	0.027779875127065	0.105139110723961	0.0662005796156667	GABARAPL2/PPARG	2
BP	GO:0051924	regulation of calcium ion transport	2/21	238/18862	0.0284384672538592	0.105194114157269	0.0662352123906706	AHNAK/G6PD	2
BP	GO:0046639	negative regulation of alpha-beta T cell differentiation	1/21	26/18862	0.0285664750372033	0.105194114157269	0.0662352123906706	RUNX1	1
BP	GO:0048520	positive regulation of behavior	1/21	26/18862	0.0285664750372033	0.105194114157269	0.0662352123906706	MEF2C	1
BP	GO:0051875	pigment granule localization	1/21	26/18862	0.0285664750372033	0.105194114157269	0.0662352123906706	RAB11B	1
BP	GO:0099625	ventricular cardiac muscle cell membrane repolarization	1/21	26/18862	0.0285664750372033	0.105194114157269	0.0662352123906706	WDR1	1
BP	GO:2000108	positive regulation of leukocyte apoptotic process	1/21	26/18862	0.0285664750372033	0.105194114157269	0.0662352123906706	MEF2C	1
BP	GO:2000311	regulation of AMPA receptor activity	1/21	26/18862	0.0285664750372033	0.105194114157269	0.0662352123906706	MEF2C	1
BP	GO:2000810	regulation of bicellular tight junction assembly	1/21	26/18862	0.0285664750372033	0.105194114157269	0.0662352123906706	RUNX1	1
BP	GO:0043543	protein acylation	2/21	242/18862	0.0293264332156049	0.106309109294009	0.0669372663058365	NCOA3/GLUL	2
BP	GO:0046395	carboxylic acid catabolic process	2/21	243/18862	0.0295501712436893	0.106309109294009	0.0669372663058365	PGD/GLUL	2
BP	GO:0061448	connective tissue development	2/21	243/18862	0.0295501712436893	0.106309109294009	0.0669372663058365	RUNX1/MEF2C	2
BP	GO:0009065	glutamine family amino acid catabolic process	1/21	27/18862	0.0296495130508061	0.106309109294009	0.0669372663058365	GLUL	1
BP	GO:0032967	positive regulation of collagen biosynthetic process	1/21	27/18862	0.0296495130508061	0.106309109294009	0.0669372663058365	RUNX1	1
BP	GO:0036037	CD8-positive, alpha-beta T cell activation	1/21	27/18862	0.0296495130508061	0.106309109294009	0.0669372663058365	RUNX1	1
BP	GO:0045606	positive regulation of epidermal cell differentiation	1/21	27/18862	0.0296495130508061	0.106309109294009	0.0669372663058365	NCOA3	1
BP	GO:0099623	regulation of cardiac muscle cell membrane repolarization	1/21	27/18862	0.0296495130508061	0.106309109294009	0.0669372663058365	WDR1	1
BP	GO:0010959	regulation of metal ion transport	2/21	247/18862	0.0304520594999623	0.106340403589445	0.0669569706811377	AHNAK/G6PD	2
BP	GO:0001782	B cell homeostasis	1/21	28/18862	0.0307314010373166	0.106340403589445	0.0669569706811377	MEF2C	1
BP	GO:0001958	endochondral ossification	1/21	28/18862	0.0307314010373166	0.106340403589445	0.0669569706811377	MEF2C	1
BP	GO:0010039	response to iron ion	1/21	28/18862	0.0307314010373166	0.106340403589445	0.0669569706811377	G6PD	1
BP	GO:0010714	positive regulation of collagen metabolic process	1/21	28/18862	0.0307314010373166	0.106340403589445	0.0669569706811377	RUNX1	1
BP	GO:0019098	reproductive behavior	1/21	28/18862	0.0307314010373166	0.106340403589445	0.0669569706811377	UBE2Q1	1
BP	GO:0033028	myeloid cell apoptotic process	1/21	28/18862	0.0307314010373166	0.106340403589445	0.0669569706811377	MEF2C	1
BP	GO:0036075	replacement ossification	1/21	28/18862	0.0307314010373166	0.106340403589445	0.0669569706811377	MEF2C	1
BP	GO:0050855	regulation of B cell receptor signaling pathway	1/21	28/18862	0.0307314010373166	0.106340403589445	0.0669569706811377	RUNX1	1
BP	GO:0062098	regulation of programmed necrotic cell death	1/21	28/18862	0.0307314010373166	0.106340403589445	0.0669569706811377	SLC25A4	1
BP	GO:1902253	regulation of intrinsic apoptotic signaling pathway by p53 class mediator	1/21	28/18862	0.0307314010373166	0.106340403589445	0.0669569706811377	HNRNPK	1
BP	GO:0048872	homeostasis of number of cells	2/21	249/18862	0.0309071420755407	0.106610078678289	0.0671267709302216	G6PD/MEF2C	2
BP	GO:0045165	cell fate commitment	2/21	251/18862	0.0313649659708319	0.107508845623292	0.0676926773021595	MEF2C/PPARG	2
BP	GO:0048863	stem cell differentiation	2/21	251/18862	0.0313649659708319	0.107508845623292	0.0676926773021595	RUNX1/MEF2C	2
BP	GO:0036296	response to increased oxygen levels	1/21	29/18862	0.0318121401568993	0.108022531996948	0.0680161186499371	PPARG	1
BP	GO:0050686	negative regulation of mRNA processing	1/21	29/18862	0.0318121401568993	0.108022531996948	0.0680161186499371	HNRNPK	1
BP	GO:0060914	heart formation	1/21	29/18862	0.0318121401568993	0.108022531996948	0.0680161186499371	MEF2C	1
BP	GO:0031330	negative regulation of cellular catabolic process	2/21	255/18862	0.0322887850264025	0.108633639873859	0.0684009012049795	GABARAPL2/MAPKAPK2	2
BP	GO:0032412	regulation of ion transmembrane transporter activity	2/21	257/18862	0.0327547539399202	0.108633639873859	0.0684009012049795	AHNAK/MEF2C	2
BP	GO:0032743	positive regulation of interleukin-2 production	1/21	30/18862	0.0328917315686083	0.108633639873859	0.0684009012049795	RUNX1	1
BP	GO:0034694	response to prostaglandin	1/21	30/18862	0.0328917315686083	0.108633639873859	0.0684009012049795	PPARG	1
BP	GO:0055022	negative regulation of cardiac muscle tissue growth	1/21	30/18862	0.0328917315686083	0.108633639873859	0.0684009012049795	G6PD	1
BP	GO:0060045	positive regulation of cardiac muscle cell proliferation	1/21	30/18862	0.0328917315686083	0.108633639873859	0.0684009012049795	MEF2C	1
BP	GO:0061117	negative regulation of heart growth	1/21	30/18862	0.0328917315686083	0.108633639873859	0.0684009012049795	G6PD	1
BP	GO:0071295	cellular response to vitamin	1/21	30/18862	0.0328917315686083	0.108633639873859	0.0684009012049795	PPARG	1
BP	GO:0016054	organic acid catabolic process	2/21	258/18862	0.0329887475213279	0.108633639873859	0.0684009012049795	PGD/GLUL	2
BP	GO:0045637	regulation of myeloid cell differentiation	2/21	258/18862	0.0329887475213279	0.108633639873859	0.0684009012049795	RUNX1/MEF2C	2
BP	GO:0010984	regulation of lipoprotein particle clearance	1/21	31/18862	0.033970176430389	0.110200869967631	0.0693877037362583	HNRNPK	1
BP	GO:0034405	response to fluid shear stress	1/21	31/18862	0.033970176430389	0.110200869967631	0.0693877037362583	MEF2C	1
BP	GO:0048147	negative regulation of fibroblast proliferation	1/21	31/18862	0.033970176430389	0.110200869967631	0.0693877037362583	PPARG	1
BP	GO:1990126	retrograde transport, endosome to plasma membrane	1/21	31/18862	0.033970176430389	0.110200869967631	0.0693877037362583	RAB11B	1
BP	GO:2000036	regulation of stem cell population maintenance	1/21	31/18862	0.033970176430389	0.110200869967631	0.0693877037362583	NCOA3	1
BP	GO:0001881	receptor recycling	1/21	32/18862	0.0350474758990821	0.110480984125747	0.0695640769193501	RAB11B	1
BP	GO:0006862	nucleotide transport	1/21	32/18862	0.0350474758990821	0.110480984125747	0.0695640769193501	SLC25A4	1
BP	GO:0010743	regulation of macrophage derived foam cell differentiation	1/21	32/18862	0.0350474758990821	0.110480984125747	0.0695640769193501	PPARG	1
BP	GO:0045684	positive regulation of epidermis development	1/21	32/18862	0.0350474758990821	0.110480984125747	0.0695640769193501	NCOA3	1
BP	GO:0048384	retinoic acid receptor signaling pathway	1/21	32/18862	0.0350474758990821	0.110480984125747	0.0695640769193501	PPARG	1
BP	GO:0048821	erythrocyte development	1/21	32/18862	0.0350474758990821	0.110480984125747	0.0695640769193501	G6PD	1
BP	GO:2000515	negative regulation of CD4-positive, alpha-beta T cell activation	1/21	32/18862	0.0350474758990821	0.110480984125747	0.0695640769193501	RUNX1	1
BP	GO:0021700	developmental maturation	2/21	268/18862	0.0353652974675522	0.110480984125747	0.0695640769193501	G6PD/PPARG	2
BP	GO:0022898	regulation of transmembrane transporter activity	2/21	268/18862	0.0353652974675522	0.110480984125747	0.0695640769193501	AHNAK/MEF2C	2
BP	GO:0001662	behavioral fear response	1/21	33/18862	0.0361236311304215	0.110480984125747	0.0695640769193501	MEF2C	1
BP	GO:0003298	physiological muscle hypertrophy	1/21	33/18862	0.0361236311304215	0.110480984125747	0.0695640769193501	G6PD	1
BP	GO:0003301	physiological cardiac muscle hypertrophy	1/21	33/18862	0.0361236311304215	0.110480984125747	0.0695640769193501	G6PD	1
BP	GO:0006536	glutamate metabolic process	1/21	33/18862	0.0361236311304215	0.110480984125747	0.0695640769193501	GLUL	1
BP	GO:0010922	positive regulation of phosphatase activity	1/21	33/18862	0.0361236311304215	0.110480984125747	0.0695640769193501	MEF2C	1
BP	GO:0018345	protein palmitoylation	1/21	33/18862	0.0361236311304215	0.110480984125747	0.0695640769193501	GLUL	1
BP	GO:0030851	granulocyte differentiation	1/21	33/18862	0.0361236311304215	0.110480984125747	0.0695640769193501	RUNX1	1
BP	GO:0045589	regulation of regulatory T cell differentiation	1/21	33/18862	0.0361236311304215	0.110480984125747	0.0695640769193501	RUNX1	1
BP	GO:0046320	regulation of fatty acid oxidation	1/21	33/18862	0.0361236311304215	0.110480984125747	0.0695640769193501	PPARG	1
BP	GO:0055094	response to lipoprotein particle	1/21	33/18862	0.0361236311304215	0.110480984125747	0.0695640769193501	PPARG	1
BP	GO:0061049	cell growth involved in cardiac muscle cell development	1/21	33/18862	0.0361236311304215	0.110480984125747	0.0695640769193501	G6PD	1
BP	GO:0005996	monosaccharide metabolic process	2/21	272/18862	0.0363343314507957	0.110480984125747	0.0695640769193501	PGD/G6PD	2
BP	GO:0030522	intracellular receptor signaling pathway	2/21	274/18862	0.036822742997544	0.110480984125747	0.0695640769193501	RUNX1/PPARG	2
BP	GO:0001569	branching involved in blood vessel morphogenesis	1/21	34/18862	0.0371986432790359	0.110480984125747	0.0695640769193501	STK4	1
BP	GO:0002209	behavioral defense response	1/21	34/18862	0.0371986432790359	0.110480984125747	0.0695640769193501	MEF2C	1
BP	GO:0006891	intra-Golgi vesicle-mediated transport	1/21	34/18862	0.0371986432790359	0.110480984125747	0.0695640769193501	GABARAPL2	1
BP	GO:0010092	specification of animal organ identity	1/21	34/18862	0.0371986432790359	0.110480984125747	0.0695640769193501	MEF2C	1
BP	GO:0010614	negative regulation of cardiac muscle hypertrophy	1/21	34/18862	0.0371986432790359	0.110480984125747	0.0695640769193501	G6PD	1
BP	GO:0050931	pigment cell differentiation	1/21	34/18862	0.0371986432790359	0.110480984125747	0.0695640769193501	MEF2C	1
BP	GO:0060306	regulation of membrane repolarization	1/21	34/18862	0.0371986432790359	0.110480984125747	0.0695640769193501	WDR1	1
BP	GO:0071402	cellular response to lipoprotein particle stimulus	1/21	34/18862	0.0371986432790359	0.110480984125747	0.0695640769193501	PPARG	1
BP	GO:1901385	regulation of voltage-gated calcium channel activity	1/21	34/18862	0.0371986432790359	0.110480984125747	0.0695640769193501	AHNAK	1
BP	GO:0031098	stress-activated protein kinase signaling cascade	2/21	276/18862	0.0373137339310927	0.110521657567639	0.0695896868508936	STK4/MAPKAPK2	2
BP	GO:0032868	response to insulin	2/21	278/18862	0.0378072915627863	0.111680075348068	0.0703190817256788	PHIP/PPARG	2
BP	GO:0043243	positive regulation of protein-containing complex disassembly	1/21	35/18862	0.0382725134984506	0.112142579874492	0.070610296550622	WDR1	1
BP	GO:0048009	insulin-like growth factor receptor signaling pathway	1/21	35/18862	0.0382725134984506	0.112142579874492	0.070610296550622	PHIP	1
BP	GO:1905207	regulation of cardiocyte differentiation	1/21	35/18862	0.0382725134984506	0.112142579874492	0.070610296550622	MEF2C	1
BP	GO:0042063	gliogenesis	2/21	283/18862	0.0390523320281156	0.112562506051932	0.0708747020240075	WDR1/PPARG	2
BP	GO:0006691	leukotriene metabolic process	1/21	36/18862	0.0393452429410882	0.112562506051932	0.0708747020240075	MAPKAPK2	1
BP	GO:0014741	negative regulation of muscle hypertrophy	1/21	36/18862	0.0393452429410882	0.112562506051932	0.0708747020240075	G6PD	1
BP	GO:0014912	negative regulation of smooth muscle cell migration	1/21	36/18862	0.0393452429410882	0.112562506051932	0.0708747020240075	MEF2C	1
BP	GO:0030224	monocyte differentiation	1/21	36/18862	0.0393452429410882	0.112562506051932	0.0708747020240075	PPARG	1
BP	GO:0033572	transferrin transport	1/21	36/18862	0.0393452429410882	0.112562506051932	0.0708747020240075	RAB11B	1
BP	GO:0045066	regulatory T cell differentiation	1/21	36/18862	0.0393452429410882	0.112562506051932	0.0708747020240075	RUNX1	1
BP	GO:0071392	cellular response to estradiol stimulus	1/21	36/18862	0.0393452429410882	0.112562506051932	0.0708747020240075	NCOA3	1
BP	GO:2000310	regulation of NMDA receptor activity	1/21	36/18862	0.0393452429410882	0.112562506051932	0.0708747020240075	MEF2C	1
BP	GO:0042596	fear response	1/21	37/18862	0.0404168327582687	0.114426877159774	0.0720485986558884	MEF2C	1
BP	GO:0060969	negative regulation of gene silencing	1/21	37/18862	0.0404168327582687	0.114426877159774	0.0720485986558884	PPARG	1
BP	GO:0099622	cardiac muscle cell membrane repolarization	1/21	37/18862	0.0404168327582687	0.114426877159774	0.0720485986558884	WDR1	1
BP	GO:1902229	regulation of intrinsic apoptotic signaling pathway in response to DNA damage	1/21	37/18862	0.0404168327582687	0.114426877159774	0.0720485986558884	HNRNPK	1
BP	GO:0001504	neurotransmitter uptake	1/21	38/18862	0.041487284100211	0.114483897896785	0.0720845016211527	GLUL	1
BP	GO:0007618	mating	1/21	38/18862	0.041487284100211	0.114483897896785	0.0720845016211527	UBE2Q1	1
BP	GO:0010742	macrophage derived foam cell differentiation	1/21	38/18862	0.041487284100211	0.114483897896785	0.0720845016211527	PPARG	1
BP	GO:0030279	negative regulation of ossification	1/21	38/18862	0.041487284100211	0.114483897896785	0.0720845016211527	MEF2C	1
BP	GO:0032094	response to food	1/21	38/18862	0.041487284100211	0.114483897896785	0.0720845016211527	G6PD	1
BP	GO:0045214	sarcomere organization	1/21	38/18862	0.041487284100211	0.114483897896785	0.0720845016211527	WDR1	1
BP	GO:0045923	positive regulation of fatty acid metabolic process	1/21	38/18862	0.041487284100211	0.114483897896785	0.0720845016211527	PPARG	1
BP	GO:0051154	negative regulation of striated muscle cell differentiation	1/21	38/18862	0.041487284100211	0.114483897896785	0.0720845016211527	G6PD	1
BP	GO:0090077	foam cell differentiation	1/21	38/18862	0.041487284100211	0.114483897896785	0.0720845016211527	PPARG	1
BP	GO:0097242	amyloid-beta clearance	1/21	38/18862	0.041487284100211	0.114483897896785	0.0720845016211527	RAB11B	1
BP	GO:0016202	regulation of striated muscle tissue development	1/21	39/18862	0.0425565981160365	0.116257373299448	0.0732011659983005	MEF2C	1
BP	GO:0030501	positive regulation of bone mineralization	1/21	39/18862	0.0425565981160365	0.116257373299448	0.0732011659983005	MEF2C	1
BP	GO:0033146	regulation of intracellular estrogen receptor signaling pathway	1/21	39/18862	0.0425565981160365	0.116257373299448	0.0732011659983005	RUNX1	1
BP	GO:2000279	negative regulation of DNA biosynthetic process	1/21	39/18862	0.0425565981160365	0.116257373299448	0.0732011659983005	PPARG	1
BP	GO:0030890	positive regulation of B cell proliferation	1/21	40/18862	0.0436247759537645	0.117162421440988	0.0737710273100187	MEF2C	1
BP	GO:0045197	establishment or maintenance of epithelial cell apical/basal polarity	1/21	40/18862	0.0436247759537645	0.117162421440988	0.0737710273100187	WDR1	1
BP	GO:0055023	positive regulation of cardiac muscle tissue growth	1/21	40/18862	0.0436247759537645	0.117162421440988	0.0737710273100187	MEF2C	1
BP	GO:1902895	positive regulation of pri-miRNA transcription by RNA polymerase II	1/21	40/18862	0.0436247759537645	0.117162421440988	0.0737710273100187	PPARG	1
BP	GO:2000008	regulation of protein localization to cell surface	1/21	40/18862	0.0436247759537645	0.117162421440988	0.0737710273100187	RAB11B	1
BP	GO:1901214	regulation of neuron death	2/21	302/18862	0.0439256197744852	0.117162421440988	0.0737710273100187	G6PD/MEF2C	2
BP	GO:0071496	cellular response to external stimulus	2/21	303/18862	0.0441882136884223	0.117162421440988	0.0737710273100187	GABARAPL2/PPARG	2
BP	GO:0070588	calcium ion transmembrane transport	2/21	304/18862	0.0444514073947677	0.117162421440988	0.0737710273100187	AHNAK/G6PD	2
BP	GO:0001709	cell fate determination	1/21	41/18862	0.0446918187603198	0.117162421440988	0.0737710273100187	MEF2C	1
BP	GO:0009268	response to pH	1/21	41/18862	0.0446918187603198	0.117162421440988	0.0737710273100187	RAB11B	1
BP	GO:0010939	regulation of necrotic cell death	1/21	41/18862	0.0446918187603198	0.117162421440988	0.0737710273100187	SLC25A4	1
BP	GO:0034383	low-density lipoprotein particle clearance	1/21	41/18862	0.0446918187603198	0.117162421440988	0.0737710273100187	HNRNPK	1
BP	GO:0046636	negative regulation of alpha-beta T cell activation	1/21	41/18862	0.0446918187603198	0.117162421440988	0.0737710273100187	RUNX1	1
BP	GO:0070317	negative regulation of G0 to G1 transition	1/21	41/18862	0.0446918187603198	0.117162421440988	0.0737710273100187	PHC3	1
BP	GO:0097352	autophagosome maturation	1/21	41/18862	0.0446918187603198	0.117162421440988	0.0737710273100187	GABARAPL2	1
BP	GO:1901861	regulation of muscle tissue development	1/21	41/18862	0.0446918187603198	0.117162421440988	0.0737710273100187	MEF2C	1
BP	GO:0022604	regulation of cell morphogenesis	2/21	305/18862	0.0447151993756432	0.117162421440988	0.0737710273100187	PHIP/WDR1	2
BP	GO:0031670	cellular response to nutrient	1/21	42/18862	0.0457577276815263	0.11868960281327	0.0747326132634014	PPARG	1
BP	GO:0045687	positive regulation of glial cell differentiation	1/21	42/18862	0.0457577276815263	0.11868960281327	0.0747326132634014	PPARG	1
BP	GO:0060562	epithelial tube morphogenesis	2/21	309/18862	0.0457763197690319	0.11868960281327	0.0747326132634014	MEF2C/STK4	2
BP	GO:0018105	peptidyl-serine phosphorylation	2/21	310/18862	0.0460430804364943	0.11868960281327	0.0747326132634014	STK4/MAPKAPK2	2
BP	GO:0071902	positive regulation of protein serine/threonine kinase activity	2/21	311/18862	0.0463104303204426	0.11868960281327	0.0747326132634014	STK4/MAPKAPK2	2
BP	GO:0009895	negative regulation of catabolic process	2/21	312/18862	0.0465783679193793	0.11868960281327	0.0747326132634014	GABARAPL2/MAPKAPK2	2
BP	GO:0021762	substantia nigra development	1/21	43/18862	0.0468225038621157	0.11868960281327	0.0747326132634014	G6PD	1
BP	GO:0045840	positive regulation of mitotic nuclear division	1/21	43/18862	0.0468225038621157	0.11868960281327	0.0747326132634014	PHIP	1
BP	GO:0046677	response to antibiotic	1/21	43/18862	0.0468225038621157	0.11868960281327	0.0747326132634014	MEF2C	1
BP	GO:0048634	regulation of muscle organ development	1/21	43/18862	0.0468225038621157	0.11868960281327	0.0747326132634014	MEF2C	1
BP	GO:0070266	necroptotic process	1/21	43/18862	0.0468225038621157	0.11868960281327	0.0747326132634014	SLC25A4	1
BP	GO:1904738	vascular associated smooth muscle cell migration	1/21	43/18862	0.0468225038621157	0.11868960281327	0.0747326132634014	MEF2C	1
BP	GO:1904752	regulation of vascular associated smooth muscle cell migration	1/21	43/18862	0.0468225038621157	0.11868960281327	0.0747326132634014	MEF2C	1
BP	GO:2000273	positive regulation of signaling receptor activity	1/21	43/18862	0.0468225038621157	0.11868960281327	0.0747326132634014	NCOA3	1
BP	GO:0042771	intrinsic apoptotic signaling pathway in response to DNA damage by p53 class mediator	1/21	44/18862	0.0478861484457223	0.120544807865675	0.07590073851127	HNRNPK	1
BP	GO:0048066	developmental pigmentation	1/21	44/18862	0.0478861484457223	0.120544807865675	0.07590073851127	MEF2C	1
BP	GO:0060421	positive regulation of heart growth	1/21	44/18862	0.0478861484457223	0.120544807865675	0.07590073851127	MEF2C	1
BP	GO:0001974	blood vessel remodeling	1/21	45/18862	0.0489486625748882	0.122091629763451	0.0768746910726896	MEF2C	1
BP	GO:0035088	establishment or maintenance of apical/basal cell polarity	1/21	45/18862	0.0489486625748882	0.122091629763451	0.0768746910726896	WDR1	1
BP	GO:0061245	establishment or maintenance of bipolar cell polarity	1/21	45/18862	0.0489486625748882	0.122091629763451	0.0768746910726896	WDR1	1
BP	GO:0086009	membrane repolarization	1/21	45/18862	0.0489486625748882	0.122091629763451	0.0768746910726896	WDR1	1
BP	GO:0050851	antigen receptor-mediated signaling pathway	2/21	323/18862	0.049564043593535	0.12315626415423	0.0775450354693943	RUNX1/MEF2C	2
CC	GO:0002102	podosome	2/22	28/19520	0.000450282064464408	0.0288180521257221	0.0251209993859091	HNRNPK/WDR1	2
CC	GO:0010494	cytoplasmic stress granule	2/22	73/19520	0.00303594304475747	0.0971501774322389	0.0846868323011293	HNRNPK/PRRC2C	2
CC	GO:0098993	anchored component of synaptic vesicle membrane	1/22	13/19520	0.0145574138618964	0.214425313915851	0.186916803249015	RAB11B	1
CC	GO:0090575	RNA polymerase II transcription regulator complex	2/22	170/19520	0.0155364760913613	0.214425313915851	0.186916803249015	RUNX1/PPARG	2
CC	GO:0035102	PRC1 complex	1/22	15/19520	0.0167789821995555	0.214425313915851	0.186916803249015	PHC3	1
CC	GO:0043034	costamere	1/22	18/19520	0.0201023731796111	0.214425313915851	0.186916803249015	AHNAK	1
CC	GO:0036464	cytoplasmic ribonucleoprotein granule	2/22	234/19520	0.0282346397678608	0.221010049671808	0.192656786720491	HNRNPK/PRRC2C	2
CC	GO:0035770	ribonucleoprotein granule	2/22	244/19520	0.0304981719979522	0.221010049671808	0.192656786720491	HNRNPK/PRRC2C	2
CC	GO:0000421	autophagosome membrane	1/22	40/19520	0.0441483336171461	0.221010049671808	0.192656786720491	GABARAPL2	1
CC	GO:0000152	nuclear ubiquitin ligase complex	1/22	43/19520	0.047383355230096	0.221010049671808	0.192656786720491	PHC3	1
CC	GO:0098563	intrinsic component of synaptic vesicle membrane	1/22	44/19520	0.0484593713611703	0.221010049671808	0.192656786720491	RAB11B	1
MF	GO:0050661	NADP binding	2/22	53/18337	0.00182459254142904	0.114063434587875	0.0710254151622054	PGD/G6PD	2
MF	GO:0033613	activating transcription factor binding	2/22	78/18337	0.00390480139197973	0.114063434587875	0.0710254151622054	MEF2C/PPARG	2
MF	GO:0016922	nuclear receptor binding	2/22	97/18337	0.00597145198723643	0.114063434587875	0.0710254151622054	NCOA3/PPARG	2
MF	GO:0045296	cadherin binding	3/22	332/18337	0.00701733344764241	0.114063434587875	0.0710254151622054	AHNAK/HNRNPK/RAB11B	3
MF	GO:0016616	oxidoreductase activity, acting on the CH-OH group of donors, NAD or NADP as acceptor	2/22	120/18337	0.00900613279564567	0.114063434587875	0.0710254151622054	PGD/G6PD	2
MF	GO:0140297	DNA-binding transcription factor binding	3/22	376/18337	0.00986240914388881	0.114063434587875	0.0710254151622054	NCOA3/MEF2C/PPARG	3
MF	GO:0016614	oxidoreductase activity, acting on CH-OH group of donors	2/22	130/18337	0.0105003523313773	0.114063434587875	0.0710254151622054	PGD/G6PD	2
MF	GO:0004955	prostaglandin receptor activity	1/22	10/18337	0.0119359468329939	0.114063434587875	0.0710254151622054	PPARG	1
MF	GO:0005536	glucose binding	1/22	10/18337	0.0119359468329939	0.114063434587875	0.0710254151622054	G6PD	1
MF	GO:0035257	nuclear hormone receptor binding	2/22	140/18337	0.0120969534388958	0.114063434587875	0.0710254151622054	NCOA3/PPARG	2
MF	GO:0004954	prostanoid receptor activity	1/22	11/18337	0.0131220334358021	0.114063434587875	0.0710254151622054	PPARG	1
MF	GO:0005347	ATP transmembrane transporter activity	1/22	11/18337	0.0131220334358021	0.114063434587875	0.0710254151622054	SLC25A4	1
MF	GO:0097493	structural molecule activity conferring elasticity	1/22	11/18337	0.0131220334358021	0.114063434587875	0.0710254151622054	AHNAK	1
MF	GO:0036041	long-chain fatty acid binding	1/22	13/18337	0.0154901306689514	0.114063434587875	0.0710254151622054	PPARG	1
MF	GO:0044548	S100 protein binding	1/22	14/18337	0.0166721442645241	0.114063434587875	0.0710254151622054	AHNAK	1
MF	GO:0004953	icosanoid receptor activity	1/22	15/18337	0.0178528031536898	0.114063434587875	0.0710254151622054	PPARG	1
MF	GO:0051427	hormone receptor binding	2/22	173/18337	0.0180619922711018	0.114063434587875	0.0710254151622054	NCOA3/PPARG	2
MF	GO:0000295	adenine nucleotide transmembrane transporter activity	1/22	16/18337	0.0190321088152237	0.114063434587875	0.0710254151622054	SLC25A4	1
MF	GO:0005346	purine ribonucleotide transmembrane transporter activity	1/22	16/18337	0.0190321088152237	0.114063434587875	0.0710254151622054	SLC25A4	1
MF	GO:0031489	myosin V binding	1/22	16/18337	0.0190321088152237	0.114063434587875	0.0710254151622054	RAB11B	1
MF	GO:0046965	retinoid X receptor binding	1/22	17/18337	0.0202100627263676	0.114063434587875	0.0710254151622054	PPARG	1
MF	GO:0050811	GABA receptor binding	1/22	17/18337	0.0202100627263676	0.114063434587875	0.0710254151622054	GABARAPL2	1
MF	GO:0008022	protein C-terminus binding	2/22	185/18337	0.0204844618603734	0.114063434587875	0.0710254151622054	PRRC2C/PPARG	2
MF	GO:0015216	purine nucleotide transmembrane transporter activity	1/22	19/18337	0.0225619211987951	0.114063434587875	0.0710254151622054	SLC25A4	1
MF	GO:0070577	lysine-acetylated histone binding	1/22	21/18337	0.0249083903582952	0.114063434587875	0.0710254151622054	PHIP	1
MF	GO:0140033	acetylation-dependent protein binding	1/22	21/18337	0.0249083903582952	0.114063434587875	0.0710254151622054	PHIP	1
MF	GO:0005158	insulin receptor binding	1/22	22/18337	0.0260796076225513	0.114063434587875	0.0710254151622054	PHIP	1
MF	GO:0009931	calcium-dependent protein serine/threonine kinase activity	1/22	23/18337	0.0272494819677497	0.114063434587875	0.0710254151622054	MAPKAPK2	1
MF	GO:0010857	calcium-dependent protein kinase activity	1/22	24/18337	0.0284180148604387	0.114063434587875	0.0710254151622054	MAPKAPK2	1
MF	GO:0016747	transferase activity, transferring acyl groups other than amino-acyl groups	2/22	225/18337	0.0294688668077878	0.114063434587875	0.0710254151622054	NCOA3/GLUL	2
MF	GO:0015215	nucleotide transmembrane transporter activity	1/22	25/18337	0.0295852077656463	0.114063434587875	0.0710254151622054	SLC25A4	1
MF	GO:0042974	retinoic acid receptor binding	1/22	26/18337	0.0307510621468806	0.114063434587875	0.0710254151622054	PPARG	1
MF	GO:0004683	calmodulin-dependent protein kinase activity	1/22	27/18337	0.0319155794661299	0.114063434587875	0.0710254151622054	MAPKAPK2	1
MF	GO:0051393	alpha-actinin binding	1/22	27/18337	0.0319155794661299	0.114063434587875	0.0710254151622054	PPARG	1
MF	GO:0019706	protein-cysteine S-palmitoyltransferase activity	1/22	28/18337	0.0330787611838654	0.114063434587875	0.0710254151622054	GLUL	1
MF	GO:0019707	protein-cysteine S-acyltransferase activity	1/22	28/18337	0.0330787611838654	0.114063434587875	0.0710254151622054	GLUL	1
MF	GO:0042393	histone binding	2/22	241/18337	0.033432455302085	0.114063434587875	0.0710254151622054	PHIP/PHC3	2
MF	GO:0046966	thyroid hormone receptor binding	1/22	29/18337	0.0342406087590448	0.114063434587875	0.0710254151622054	NCOA3	1
MF	GO:0106311	protein threonine kinase activity	2/22	248/18337	0.0352294338663869	0.114063434587875	0.0710254151622054	STK4/MAPKAPK2	2
MF	GO:0015605	organophosphate ester transmembrane transporter activity	1/22	30/18337	0.0354011236491092	0.114063434587875	0.0710254151622054	SLC25A4	1
MF	GO:0106310	protein serine kinase activity	2/22	249/18337	0.035489205647529	0.114063434587875	0.0710254151622054	STK4/MAPKAPK2	2
MF	GO:0015301	anion:anion antiporter activity	1/22	31/18337	0.0365603073099885	0.114063434587875	0.0710254151622054	SLC25A4	1
MF	GO:0140323	solute:anion antiporter activity	1/22	31/18337	0.0365603073099885	0.114063434587875	0.0710254151622054	SLC25A4	1
MF	GO:0016746	transferase activity, transferring acyl groups	2/22	254/18337	0.0367994105230469	0.114063434587875	0.0710254151622054	NCOA3/GLUL	2
MF	GO:0016417	S-acyltransferase activity	1/22	32/18337	0.0377181611961013	0.114063434587875	0.0710254151622054	GLUL	1
MF	GO:0051019	mitogen-activated protein kinase binding	1/22	32/18337	0.0377181611961013	0.114063434587875	0.0710254151622054	MAPKAPK2	1
MF	GO:0097718	disordered domain specific binding	1/22	34/18337	0.040029885454154	0.114063434587875	0.0710254151622054	NCOA3	1
MF	GO:0001103	RNA polymerase II repressing transcription factor binding	1/22	35/18337	0.0411837587273881	0.114063434587875	0.0710254151622054	PPARG	1
MF	GO:0061629	RNA polymerase II-specific DNA-binding transcription factor binding	2/22	271/18337	0.0413926973062059	0.114063434587875	0.0710254151622054	NCOA3/PPARG	2
MF	GO:0000217	DNA secondary structure binding	1/22	36/18337	0.0423363080284483	0.114063434587875	0.0710254151622054	MEF2C	1
MF	GO:0042805	actinin binding	1/22	36/18337	0.0423363080284483	0.114063434587875	0.0710254151622054	PPARG	1
MF	GO:0061631	ubiquitin conjugating enzyme activity	1/22	36/18337	0.0423363080284483	0.114063434587875	0.0710254151622054	UBE2Q1	1
MF	GO:0005504	fatty acid binding	1/22	37/18337	0.0434875348042183	0.114063434587875	0.0710254151622054	PPARG	1
MF	GO:0048487	beta-tubulin binding	1/22	38/18337	0.0446374405000822	0.114063434587875	0.0710254151622054	GABARAPL2	1
MF	GO:0016409	palmitoyltransferase activity	1/22	39/18337	0.0457860265599217	0.114063434587875	0.0710254151622054	GLUL	1
MF	GO:0043539	protein serine/threonine kinase activator activity	1/22	39/18337	0.0457860265599217	0.114063434587875	0.0710254151622054	STK4	1
MF	GO:0061650	ubiquitin-like protein conjugating enzyme activity	1/22	39/18337	0.0457860265599217	0.114063434587875	0.0710254151622054	UBE2Q1	1
MF	GO:0030331	estrogen receptor binding	1/22	41/18337	0.0480792455395598	0.117711256320991	0.0732968534541383	PPARG	1
