# Supplementary material for: Construction of a novel exosomes-related gene signature in hepatocellular carcinoma
Source: Front Cell Dev Biol. 2022 Aug 29;10:997734. doi: 10.3389/fcell.2022.997734 (PMC9465081; doi:10.3389/fcell.2022.997734)
Supplement: Supplementary file 1 [file DataSheet1.ZIP › Raw data for manuscript/working sheet/workingsheet.xlsx]

## Sheet: Sheet1
the working sheet for manuscript
1	Downloading the peripheral blood exosmoes sequencing data from the exobase database
2	A total of 371 HCC patients were obtained from TCGA database(https://portal.gdc.cancer.gov/)
3	A total of 100 HCC patients were obtained from the The First Affiliated Hospital of Wenzhou Medical University
4	A total of 231 HCC patients were obtained from ICGC databse(https://dcc.icgc.org)
5	identification of differentially expressed mRNAs, lncRNAs, ceRNAs for peripheral blood exosomes sequencing data
6	predicting the miRNAs that may combine with differentially expressed mRNAs, lncRNAs, circRNAs
7	construction of ceRNA network
8	seletion of differentially expressed mRNAs in TCGA cohort from the differentially expressed mRNAs of peripheral blood exosomes sequencing data
9	construction of prognostic signature for HCC
10	validation of the signature
11	tumor mutation burden analysis for TCGA cohort
12	GSEA analysis for TCGA cohort
13	construction and validation of nomogram
